# Supplementary material for: Linear Superposition and Prediction of Bacterial Promoter Activity Dynamics in Complex Conditions
Source: PLoS Comput Biol. 2014 May 8;10(5):e1003602. doi: 10.1371/journal.pcbi.1003602 (PMC4014397; doi:10.1371/journal.pcbi.1003602)
Supplement: Table S1 — A gene table with biological description of all promoters. (XLSX) [file pcbi.1003602.s001.xlsx]

## Sheet: גיליון1
ilvL	pheL	serA	wrbA	gadW	leuS	dmsA	gatY	mltD	yrbL	fhuF	osmC
ftsH	slyB	crl	gadB	mscS	phoH	pldB	rnk	ubiX	ybiH	ycgE	infA
serU	lpxC	pyrB	asnS	elaB	hupB	pheM	seqA	yejL	U139	yfaY	yfeY
dnaX	htpX	uspB	ftsN	cytR	gadX	trmU	yafL	ybeB	ybgC	ybgI	yehS
aceB	cbpA	evgA	sodC	ycbK	cvpA	ppa	racR	corA	cspD	fes	tonB
uspF	asd	U66	cirA	cld	fecI	hdeD	hipB	ompA	panD	ribB	yedP
dsrA	nudC	rimJ	rmf	rplN	rplY	rpsJ	rpsO	rrlA	rrnB	rrnH	rsd
yajG	ypeA	fliY	gmk	ihfB	ompC	rpoE	rpoH	trpL	Sigma70 reporter	sigmaS	crp

## Sheet: גיליון2
Gene	Description
ilvL	ilvG operon leader peptide
pheL	pheA gene leader peptide
serA	D-3-phosphoglycerate dehydrogenase
wrbA	NAD(P)H:quinone oxidoreductase
gadW	transcriptional activator of gadA and gadBC in'
leuS	leucyl-tRNA synthetase
dmsA	dimethyl sulfoxide reductase, anaerobic, subunit'
gatY	D-tagatose 1,6-bisphosphate aldolase 2,'
mltD	predicted membrane-bound lytic murein'
yrbL	predicted protein
fhuF	ferric iron reductase involved in ferric'
osmC	resistance protein, osmotically inducible
ftsH	protease, ATP-dependent zinc-metallo
slyB	outer membrane lipoprotein
crl	sigma factor-binding protein, stimulates RNA'
gadB	glutamate decarboxylase B, PLP-dependent
mscS	mechanosensitive channel
phoH	conserved protein with nucleoside triphosphate'
pldB	lysophospholipase L2
rnk	regulator of nucleoside diphosphate kinase
ubiX	3-octaprenyl-4-hydroxybenzoate carboxy-lyase
ybiH	predicted DNA-binding transcriptional regulator
ycgE	repressor of blue light-responsive genes
infA	translation initiation factor IF-1
serU	serine tRNA CGA
lpxC	UDP-3-O-acyl N-acetylglucosamine deacetylase
pyrB	aspartate carbamoyltransferase, catalytic'
asnS	asparaginyl tRNA synthetase
elaB	conserved protein
hupB	HU, DNA-binding transcriptional regulator, beta'
pheM	phenylalanyl-tRNA synthetase operon leader'
seqA	regulatory protein for replication initiation
yejL	conserved protein, UPF0352 family
U139	promoterless vector
yfaY	conserved protein
yfeY	RpoE-regulated lipoprotein
dnaX	DNA polymerase III, tau and gamma subunits; DNA elongation factor III (1st module)
htpX	predicted endopeptidase
uspB	universal stress (ethanol tolerance) protein B
ftsN	essential cell division protein, epimerase- or mutase-like (2nd module)
cytR	DNA-binding transcriptional dual regulator
gadX	DNA-binding transcriptional dual regulator
trmU	tRNA-specific 2-thiouridylase (TrmU)
yafL	predicted lipoprotein and C40 family peptidase
ybeB	ribosome-associated protein
ybgC	acyl-CoA thioesterase, involved in phospholipid'
ybgI	conserved metal-binding protein, NIF3 family
yehS	conserved protein, DUF1456 family
aceB	malate synthase A
cbpA	curved DNA-binding protein, DnaJ homologue that'
evgA	DNA-binding response regulator in two-component'
sodC	superoxide dismutase, Cu, Zn
ycbK	conserved protein
cvpA	membrane protein required for colicin V'
ppa	inorganic pyrophosphatase
racR	Rac prophage; predicted DNA-binding'
corA	magnesium/nickel/cobalt transporter
cspD	inhibitor of DNA replication, cold shock protein'
fes	enterobactin/ferric enterobactin esterase
tonB	membrane spanning protein in TonB-ExbB-ExbD'
uspF	stress-induced protein, ATP-binding protein
asd	aspartate-semialdehyde dehydrogenase,'
U66	promoterless vector
cirA	catecholate siderophore receptor CirA
cld	regulator of length of O-antigen component of'
fecI	KpLE2 phage-like element; RNA polymerase, sigma'
hdeD	acid-resistance membrane protein
hipB	antitoxin of HipAB toxin-antitoxin system
ompA	outer membrane protein A (3a;II*;G;d)
panD	aspartate 1-decarboxylase
ribB	3,4-dihydroxy-2-butanone-4-phosphate synthase
yedP	predicted mannosyl-3-phosphoglycerate'
dsrA	small regulatory RNA; riboregulator of RpoS and H-NS production
nudC	NADH pyrophosphatase
rimJ	ribosomal-protein-S5-alanine'
rmf	ribosome modulation factor
rplN	50S ribosomal subunit protein L14
rplY	50S ribosomal subunit protein L25
rpsJ	30S ribosomal subunit protein S10
rpsO	30S ribosomal subunit protein S15
rrlA	23S ribosomal RNA (rrlA)
rrnB	ribosomal operons
rrnH	ribosomal operons
rsd	stationary phase protein, binds sigma 70 RNA'
yajG	predicted lipoprotein
ypeA	predicted acyltransferase with acyl-CoA'
fliY	cystine transporter subunit
gmk	guanylate kinase
ihfB	integration host factor (IHF), DNA-binding'
ompC	outer membrane porin protein C
rpoE	RNA polymerase, sigma 24 (sigma E) factor
rpoH	RNA polymerase, sigma 32 (sigma H) factor
trpL	trp operon leader peptide
Sigma70	reporter of sigma70
sigmaS	reporter of sigmaS
crp	syntetic reporter of CRP
