# Supplementary material for: Linear Superposition and Prediction of Bacterial Promoter Activity Dynamics in Complex Conditions
Source: PLoS Comput Biol. 2014 May 8;10(5):e1003602. doi: 10.1371/journal.pcbi.1003602 (PMC4014397; doi:10.1371/journal.pcbi.1003602)
Supplement: Table S2 — A table with the dynamics growth rate for all A,B,C,D condition combinations. (XLS) [file pcbi.1003602.s002.xls]

## Sheet: Sheet1
Generations	M9 + casamino acids 0.05%	M9 + glucose 0.2%	M9 + glucose 0.2% + casamino acids 0.05%	M9 + glucose 0.2% + casamino acids 0.05% + ethanol 3%	M9 + glucose 0.2% + casamino acids 0.05% + H2O2 10uM	M9 + glucose 0.2% + ethanol 3%	M9 + glucose 0.2% + H2O2 10uM	M9 + glucose 0.2% + H2O2 10uM + ethanol 3%	M9 + glucose 0.2% + NaCl 300 mM	M9 + glucose 0.2% + NaCl 300 mM + casamino acids 0.05%	M9 + glucose 0.2% + NaCl 300 mM + ethanol 3%	M9 + glucose 0.2% + NaCl 300 mM + H2O2 10uM	M9 + glucose 0.2% + casamino acids 0.05% + H2O2 10uM + ethanol 3%	M9 + glucose 0.2% + NaCl 300 mM + casamino acids 0.05% + ethanol 3%	M9 + glucose 0.2% + NaCl 300 mM + casamino acids 0.05% + H2O2 10uM	M9 + glucose 0.2% + NaCl 300 mM + casamino acids 0.05% + H2O2 10uM + ethanol 3%	M9 + glucose 0.2% + NaCl 300 mM + H2O2 10uM + ethanol 3%
1	0.7195	0.84964	1.1713	1.0287	1.1029	0.64144	0.80788	0.60233	0.59882	0.92794	0.51374	0.48573	0.96943	0.87055	0.85771	0.54743	0.39057
1.06061	0.734	0.85477	1.1932	1.043	1.123	0.63915	0.82671	0.60361	0.60175	0.94876	0.51281	0.49676	0.97937	0.86754	0.86083	0.54156	0.3935
1.12121	0.73416	0.8496	1.2248	1.0684	1.1517	0.63675	0.83877	0.60145	0.60901	0.965	0.50957	0.50186	0.98998	0.86761	0.86445	0.55287	0.40343
1.18182	0.74372	0.85338	1.2631	1.076	1.1724	0.64332	0.84036	0.60592	0.60963	0.97201	0.50811	0.51482	0.99753	0.88396	0.86765	0.5619	0.41295
1.24242	0.74704	0.85251	1.279	1.1025	1.1855	0.64378	0.8475	0.60149	0.60938	0.99401	0.50581	0.52266	1.007	0.86858	0.87517	0.56823	0.41381
1.30303	0.7537	0.84273	1.3104	1.1161	1.206	0.64074	0.85122	0.60857	0.61757	0.99861	0.51403	0.54075	1.0248	0.86233	0.86853	0.56779	0.40891
1.36364	0.7639	0.85397	1.3398	1.1211	1.2307	0.64622	0.84651	0.60694	0.61912	1.0144	0.51243	0.55323	1.0236	0.87516	0.88182	0.57679	0.41327
1.42424	0.7726	0.84078	1.3487	1.1399	1.2439	0.6389	0.85823	0.60947	0.62211	1.0364	0.5175	0.5547	1.0472	0.87095	0.89388	0.59701	0.4224
1.48485	0.76304	0.82785	1.3741	1.1608	1.2618	0.63894	0.85618	0.61626	0.62569	1.0367	0.51483	0.56098	1.0592	0.86167	0.8965	0.61815	0.43132
1.54545	0.77702	0.83273	1.4	1.1768	1.2809	0.63435	0.86429	0.62104	0.62971	1.0567	0.52185	0.57344	1.0636	0.86062	0.90629	0.62982	0.43645
1.60606	0.78547	0.82496	1.3978	1.1866	1.3035	0.62506	0.86539	0.61747	0.63316	1.0724	0.52218	0.57841	1.0706	0.85442	0.90844	0.64244	0.43325
1.66667	0.78509	0.8293	1.4175	1.1966	1.3051	0.62759	0.87182	0.62223	0.6305	1.0837	0.52867	0.58847	1.078	0.85387	0.92078	0.65053	0.444
1.72727	0.7983	0.83696	1.4396	1.1991	1.3252	0.61483	0.87512	0.62382	0.63682	1.0905	0.52858	0.58583	1.0845	0.86465	0.93464	0.6739	0.4547
1.78788	0.80049	0.84059	1.4506	1.2121	1.3354	0.62169	0.87565	0.62468	0.64126	1.1032	0.53358	0.59465	1.0754	0.8667	0.94329	0.69261	0.45289
1.84848	0.78388	0.85058	1.4612	1.2297	1.3518	0.61708	0.88397	0.62528	0.63721	1.1218	0.5428	0.59601	1.1186	0.88682	0.9536	0.70518	0.46228
1.90909	0.80469	0.83556	1.481	1.2362	1.3576	0.61748	0.88392	0.61709	0.64228	1.1332	0.53973	0.59961	1.1167	0.86727	0.96575	0.71772	0.46073
1.9697	0.78514	0.85812	1.4767	1.2473	1.3847	0.61242	0.89013	0.62676	0.6473	1.1465	0.54256	0.60435	1.1249	0.90023	0.97854	0.74661	0.46489
2.0303	0.79594	0.86949	1.4839	1.25	1.3932	0.61237	0.88949	0.62988	0.64698	1.1572	0.53943	0.61504	1.127	0.89883	0.99028	0.75967	0.46621
2.09091	0.78653	0.86448	1.5018	1.2726	1.3934	0.61547	0.8899	0.63595	0.65135	1.1687	0.54863	0.62445	1.1411	0.89119	1.0042	0.78339	0.47268
2.15152	0.78252	0.87362	1.4973	1.2693	1.413	0.60874	0.89703	0.63706	0.65609	1.1747	0.54447	0.63196	1.1456	0.91589	1.0101	0.79542	0.47513
2.21212	0.78099	0.88977	1.5038	1.2669	1.4311	0.60988	0.89653	0.63615	0.65658	1.1914	0.54628	0.63525	1.1448	0.9075	1.0374	0.81624	0.47493
2.27273	0.76629	0.88397	1.5079	1.2807	1.4385	0.61335	0.89812	0.6442	0.66645	1.2001	0.54943	0.64612	1.152	0.92498	1.0479	0.83353	0.48716
2.33333	0.76345	0.89148	1.5125	1.281	1.4488	0.61418	0.90129	0.63069	0.67354	1.2083	0.54477	0.65056	1.1701	0.93423	1.0605	0.84773	0.49332
2.39394	0.75323	0.89794	1.5179	1.2819	1.4502	0.61639	0.90479	0.63734	0.67383	1.2143	0.5516	0.65357	1.1792	0.92507	1.0763	0.86925	0.49153
2.45455	0.74427	0.8986	1.5183	1.2787	1.4531	0.61711	0.90358	0.64393	0.68007	1.2244	0.55254	0.6639	1.178	0.94055	1.0799	0.88148	0.50234
2.51515	0.7421	0.91577	1.518	1.2785	1.4661	0.61883	0.9066	0.63289	0.68049	1.2276	0.55374	0.67145	1.1816	0.93316	1.095	0.90052	0.50354
2.57576	0.72476	0.90893	1.5168	1.2796	1.4686	0.62149	0.90777	0.64442	0.68967	1.2341	0.55833	0.67368	1.1916	0.94671	1.0993	0.91048	0.51609
2.63636	0.71771	0.92034	1.5149	1.2654	1.4586	0.62518	0.91017	0.64006	0.6946	1.2396	0.55361	0.67075	1.1868	0.93622	1.1087	0.92099	0.52075
2.69697	0.71479	0.92442	1.5122	1.2629	1.4512	0.62738	0.90713	0.63648	0.69763	1.2357	0.55365	0.67993	1.1766	0.95132	1.1157	0.93008	0.52383
2.75758	0.7001	0.93257	1.5071	1.2642	1.4514	0.62891	0.91048	0.64432	0.70368	1.2349	0.56021	0.67823	1.1874	0.94798	1.1197	0.93848	0.52823
2.81818	0.70136	0.92763	1.5002	1.2519	1.4518	0.63013	0.90934	0.63876	0.70684	1.2361	0.56096	0.68257	1.1732	0.93439	1.1217	0.93799	0.536
2.87879	0.68883	0.93217	1.492	1.2518	1.4478	0.63076	0.90854	0.64064	0.71063	1.2334	0.56065	0.68699	1.1705	0.94271	1.1216	0.94543	0.53184
2.93939	0.68079	0.93268	1.4869	1.2193	1.4425	0.6309	0.90888	0.63839	0.71589	1.225	0.56142	0.6849	1.1687	0.92494	1.1188	0.94165	0.53976
3	0.67714	0.93966	1.4751	1.2189	1.4298	0.63028	0.90974	0.63771	0.71666	1.2249	0.55643	0.69176	1.1522	0.92642	1.1268	0.94204	0.54182
3.06061	0.66475	0.93583	1.4668	1.1988	1.4198	0.62866	0.91014	0.63797	0.72185	1.2133	0.56031	0.69457	1.1461	0.90684	1.1247	0.92899	0.54014
3.12121	0.66022	0.9382	1.4634	1.1739	1.4085	0.62705	0.91148	0.63364	0.72346	1.2058	0.5579	0.69505	1.1279	0.90148	1.11	0.9254	0.54193
3.18182	0.65411	0.94	1.4438	1.1687	1.4088	0.62408	0.91005	0.62326	0.72378	1.1983	0.5596	0.69549	1.123	0.88266	1.1145	0.91373	0.54087
3.24242	0.64611	0.93962	1.4312	1.1422	1.3865	0.62035	0.90817	0.62411	0.72531	1.1859	0.55161	0.6987	1.0946	0.88068	1.1152	0.90195	0.54
3.30303	0.64113	0.92485	1.4204	1.1245	1.3789	0.61563	0.90566	0.61623	0.72689	1.1789	0.54855	0.6944	1.0805	0.85287	1.1028	0.88754	0.54009
3.36364	0.63318	0.9306	1.4133	1.0924	1.3695	0.60991	0.90248	0.60736	0.72864	1.162	0.54232	0.69981	1.061	0.82799	1.0932	0.87268	0.5357
3.42424	0.62382	0.92436	1.391	1.0776	1.3509	0.60329	0.89864	0.60283	0.72813	1.1507	0.53374	0.69808	1.0331	0.81001	1.0953	0.85661	0.53228
3.48485	0.61367	0.91117	1.3792	1.0418	1.3443	0.59589	0.89398	0.59651	0.72677	1.1391	0.52072	0.68969	1.0184	0.80049	1.0838	0.83653	0.52864
3.54545	0.60211	0.911	1.3647	1.0196	1.3291	0.58782	0.88859	0.5842	0.72451	1.1276	0.50738	0.69165	0.99904	0.7625	1.0781	0.8112	0.52327
3.60606	0.58905	0.90108	1.3421	0.9815	1.3097	0.57887	0.88254	0.57924	0.72125	1.1123	0.49724	0.68514	0.96726	0.74458	1.0747	0.79972	0.5161
3.66667	0.5729	0.88514	1.3272	0.95112	1.2989	0.56918	0.87552	0.56854	0.71678	1.0998	0.48321	0.68458	0.94644	0.715	1.0527	0.77536	0.5078
3.72727	0.56053	0.88832	1.3034	0.93288	1.2825	0.55898	0.8677	0.55867	0.71093	1.0845	0.46667	0.67972	0.91432	0.6901	1.0549	0.74804	0.49706
3.78788	0.5441	0.87773	1.291	0.88844	1.264	0.54823	0.86013	0.54718	0.70379	1.0686	0.44993	0.67033	0.89348	0.66066	1.0244	0.72908	0.4876
3.84848	0.52191	0.85526	1.2718	0.87172	1.2616	0.53694	0.85081	0.53431	0.69533	1.0522	0.4318	0.66608	0.85835	0.62642	1.0219	0.70271	0.47663
3.90909	0.50756	0.84971	1.2523	0.83769	1.2429	0.52508	0.84074	0.52149	0.68566	1.0353	0.41276	0.65668	0.83732	0.60475	0.99749	0.67913	0.46455
3.9697	0.48727	0.83926	1.2346	0.81089	1.2234	0.51276	0.82993	0.50849	0.67469	1.018	0.39329	0.65044	0.80852	0.57421	0.99424	0.64961	0.45209
4.0303	0.46373	0.82021	1.2156	0.77002	1.2091	0.49999	0.81854	0.49443	0.66244	1.0001	0.37273	0.64037	0.78312	0.54708	0.97388	0.63169	0.43625
4.09091	0.44272	0.80945	1.1935	0.74796	1.1957	0.48689	0.80658	0.48011	0.64888	0.9817	0.35504	0.62502	0.75562	0.52299	0.95233	0.60606	0.42126
4.15152	0.41475	0.79845	1.1784	0.71393	1.1706	0.47373	0.79412	0.4656	0.63412	0.96298	0.33651	0.61731	0.73467	0.5004	0.94013	0.58485	0.40637
4.21212	0.39264	0.77866	1.152	0.69568	1.1529	0.46078	0.7813	0.45117	0.61839	0.94386	0.31872	0.60122	0.70735	0.47645	0.91867	0.55876	0.39175
4.27273	0.36231	0.76164	1.1337	0.66566	1.1352	0.44824	0.76828	0.43713	0.60172	0.92448	0.30228	0.59072	0.68759	0.45979	0.90709	0.54605	0.37236
4.33333	0.33502	0.74974	1.125	0.64509	1.1237	0.4365	0.75498	0.42358	0.58413	0.90502	0.28943	0.57409	0.667	0.4434	0.88651	0.52314	0.35698
4.39394	0.30477	0.73514	1.1013	0.61496	1.1031	0.42561	0.74149	0.41058	0.5658	0.88554	0.27615	0.56035	0.64833	0.42692	0.87292	0.50441	0.34257
4.45455	0.2708	0.71343	1.0874	0.59923	1.0826	0.41549	0.72796	0.39826	0.54685	0.86617	0.2624	0.54638	0.62872	0.4131	0.85218	0.49162	0.32357
4.51515	0.23718	0.70316	1.0669	0.5812	1.07	0.40599	0.71449	0.38643	0.52752	0.84709	0.25177	0.53081	0.61114	0.39957	0.83069	0.47784	0.31129
4.57576	0.20408	0.68878	1.0501	0.55973	1.0498	0.39668	0.70119	0.37499	0.50804	0.82842	0.24108	0.51512	0.59476	0.3855	0.81352	0.46221	0.29605
4.63636	0.17546	0.66963	1.0377	0.55075	1.0368	0.38711	0.68812	0.36387	0.48868	0.81032	0.23121	0.49949	0.58018	0.37168	0.7992	0.44735	0.28171
4.69697	0.14772	0.65883	1.0198	0.53224	1.017	0.37719	0.67525	0.3529	0.46981	0.79295	0.22061	0.48396	0.5652	0.35374	0.77807	0.4271	0.26778
4.75758	0.13333	0.64417	1.005	0.52028	0.99718	0.36674	0.66263	0.34179	0.45171	0.77652	0.21031	0.46883	0.54885	0.34118	0.76136	0.41502	0.25249
4.81818	0.11656	0.62895	0.99163	0.50479	0.98562	0.35577	0.65025	0.33047	0.43466	0.761	0.20088	0.45421	0.53179	0.32548	0.74837	0.39688	0.2393
4.87879	0.10174	0.61747	0.9768	0.49169	0.96832	0.34443	0.63814	0.31883	0.41878	0.74632	0.19238	0.44015	0.5137	0.30852	0.73394	0.38157	0.2265
4.93939	0.09324	0.60203	0.96099	0.47612	0.94802	0.3328	0.62621	0.30689	0.40398	0.73245	0.18479	0.4267	0.49451	0.29394	0.71658	0.36528	0.21253
5	0.090975	0.59152	0.94505	0.46062	0.93305	0.32095	0.61433	0.29457	0.39017	0.7192	0.17822	0.41447	0.47416	0.27894	0.70388	0.34692	0.20075
5.06061	0.094391	0.57766	0.92888	0.44132	0.91375	0.30883	0.60242	0.28218	0.37739	0.7064	0.17326	0.40208	0.45279	0.26785	0.69244	0.33051	0.18851
5.12121	0.10307	0.56535	0.91229	0.4232	0.89529	0.29639	0.59028	0.26991	0.36547	0.69377	0.16957	0.39027	0.43017	0.25563	0.67451	0.31522	0.17706
5.18182	0.12644	0.55049	0.89512	0.40415	0.87693	0.28356	0.57775	0.25781	0.35421	0.6811	0.16679	0.37906	0.40687	0.24375	0.66269	0.29299	0.16648
5.24242	NaN	0.53667	0.87807	0.38074	0.85669	0.27048	0.56475	0.24619	0.34356	0.66808	0.16533	0.36834	0.38251	0.2299	0.64443	0.28505	0.15746
5.30303	NaN	0.52312	0.85921	0.35484	0.83546	0.25754	0.5512	0.23493	0.33333	0.65471	0.16473	0.35808	0.35761	0.21782	0.62969	0.26691	0.15019
5.36364	NaN	0.50774	0.83931	0.32948	0.81318	0.24472	0.53702	0.22384	0.32335	0.64089	0.16426	0.34809	0.33128	0.20607	0.61506	0.25034	0.14472
5.42424	NaN	0.49164	0.8182	0.30228	0.78974	0.23185	0.52221	0.2129	0.3137	0.62659	0.16338	0.33848	0.30328	0.19289	0.59954	0.23441	0.13939
5.48485	NaN	0.47486	0.79586	0.27479	0.76513	0.21934	0.50673	0.20271	0.3042	0.61189	0.16197	0.32909	0.27488	0.17995	0.58379	0.21931	0.13295
5.54545	NaN	0.45738	0.77227	0.24876	0.73938	0.20761	0.49052	0.19284	0.29489	0.59682	0.15947	0.31987	0.25185	0.1678	0.56734	0.20321	0.12584
5.60606	NaN	0.43923	0.7475	0.2227	0.71253	0.19714	0.47354	0.18331	0.2854	0.58156	0.15665	0.31085	0.23208	0.15784	0.55084	0.19072	0.11863
5.66667	NaN	0.42049	0.72155	0.20246	0.68472	0.18746	0.4558	0.17457	0.27549	0.56618	0.15643	0.3018	0.21398	0.15041	0.53383	0.17922	0.11259
5.72727	NaN	0.40122	0.69455	0.18093	0.6561	0.18033	0.43713	0.16968	0.26496	0.5507	0.15523	0.29254	0.19629	0.14513	0.51825	0.16884	0.10716
5.78788	NaN	0.38147	0.66664	0.16377	0.62689	0.1739	0.41791	0.1647	0.25415	0.53508	0.15377	0.28278	0.18189	0.1413	0.50342	0.15938	0.10097
5.84848	NaN	0.36138	0.63794	0.14862	0.59728	0.16776	0.39795	0.16208	0.24467	0.51935	0.15297	0.27201	0.17303	0.13843	0.48773	0.15058	0.095671
5.90909	NaN	0.34103	0.6086	0.13532	0.56751	0.16268	0.37727	0.16051	0.2337	0.50344	0.14705	0.26045	0.16656	0.13374	0.47155	0.14126	0.093013
5.9697	NaN	0.32054	0.57876	0.12643	0.53775	0.15673	0.35591	0.16031	0.21951	0.4873	0.1344	0.2475	0.16227	0.12927	0.45192	0.13056	0.091875
6.0303	NaN	0.30146	0.54855	0.11979	0.50799	0.15767	0.33404	0.1542	0.20344	0.47037	0.1155	0.23352	0.15953	0.12359	0.43104	0.11975	0.089063
6.09091	NaN	0.28313	0.51813	0.11903	0.47888	0.1566	0.31201	0.15401	0.18511	0.45252	0.094743	0.21974	0.15382	0.11493	0.40768	0.10708	0.085524
6.15152	NaN	0.26731	0.48778	0.11543	0.45019	0.1475	0.28963	0.15282	0.16807	0.43357	0.085705	0.20463	0.16452	0.10145	0.38343	0.094263	0.074474
6.21212	NaN	0.25128	0.45777	0.11318	0.42241	0.14875	0.26913	0.15505	0.15426	0.41324	0.084529	0.1907	0.18639	0.088891	0.35385	0.080965	0.070737
6.27273	NaN	0.2361	0.42897	0.11097	0.39532	0.1401	0.25131	0.14036	0.14388	0.39149	0.084518	0.17437	0.24217	0.080633	0.32293	0.070295	0.090251
6.33333	NaN	0.22528	0.40205	0.11066	0.36922	0.14809	0.23344	0.13076	0.13661	0.36837	0.072501	0.15895	0.26895	0.071541	0.2892	0.064914	0.085558
6.39394	NaN	0.21503	0.37479	0.1046	0.34529	0.13417	0.21843	0.14231	0.12876	0.3439	0.057418	0.14084	0.33149	0.063113	0.25534	0.058989	0.074034
6.45455	NaN	0.21288	0.3513	0.090868	0.32387	0.089128	0.20858	0.13385	0.12467	0.3181	0.060928	0.12075	0.3187	0.058191	0.22363	0.052722	NaN
6.51515	NaN	0.21454	0.32674	NaN	0.30586	0.046579	0.19887	0.11096	0.11233	0.29213	NaN	0.10484	0.35013	0.05767	0.20088	0.047437	NaN
6.57576	NaN	0.19841	0.30607	NaN	0.2849	NaN	0.18891	NaN	0.10784	0.26986	NaN	0.088579	0.30978	0.056936	0.18317	0.043786	NaN
6.63636	NaN	0.19603	0.28743	NaN	0.2668	NaN	0.17562	NaN	0.08683	0.24182	NaN	0.077434	0.25086	0.073855	0.19427	0.039895	NaN
6.69697	NaN	0.16908	0.26914	NaN	0.24517	NaN	0.16083	NaN	0.090038	0.21869	NaN	0.067579	0.16354	0.059828	0.18175	0.041555	NaN
6.75758	NaN	0.15961	0.25909	NaN	0.22659	NaN	0.13915	NaN	0.076729	0.19604	NaN	0.074466	0.02886	NaN	NaN	0.027395	NaN
6.81818	NaN	0.098965	0.23919	NaN	0.21551	NaN	0.11118	NaN	0.062582	0.16966	NaN	0.053565	NaN	NaN	NaN	NaN	NaN
6.87879	NaN	NaN	0.22445	NaN	0.19907	NaN	0.10752	NaN	0.064455	0.13037	NaN	0.053722	NaN	NaN	NaN	NaN	NaN
6.93939	NaN	NaN	0.19609	NaN	0.17054	NaN	0.026586	NaN	NaN	0.10339	NaN	NaN	NaN	NaN	NaN	NaN	NaN
7	NaN	NaN	0.15861	NaN	0.13436	NaN	NaN	NaN	NaN	0.086467	NaN	NaN	NaN	NaN	NaN	NaN	NaN
