# Supplementary material for: Linear Superposition and Prediction of Bacterial Promoter Activity Dynamics in Complex Conditions
Source: PLoS Comput Biol. 2014 May 8;10(5):e1003602. doi: 10.1371/journal.pcbi.1003602 (PMC4014397; doi:10.1371/journal.pcbi.1003602)
Supplement: Table S3 — A table with the weights of the linear superposition and errors for all promoters and A,B,C,D condition combinations. (XLS) [file pcbi.1003602.s003.xls]

## Sheet: Sheet1
Gene	Combination	Day-to-Day error	W1	W2	W3	W4	Linear Combination error	W1 prediction	W2 Prediction	W3 prediction	W4 prediction	Prediction error
ilvL	M9 + glucose 0.2% + NaCl 300 mM + casamino acids 0.05%	0.0480691	1	0			0.195389
ilvL	M9 + glucose 0.2% + NaCl 300 mM + H2O2 10uM	0.0672262	1	0			0.0484256
ilvL	M9 + glucose 0.2% + NaCl 300 mM + ethanol 3%	0.0807489	1.10453e-17	1			0.0975011
ilvL	M9 + glucose 0.2% + casamino acids 0.05% + H2O2 10uM	0.069989	0.788015	0.211985			0.0187921
ilvL	M9 + glucose 0.2% + casamino acids 0.05% + ethanol 3%	0.0824953	1.38778e-17	1			0.0765729
ilvL	M9 + glucose 0.2% + H2O2 10uM + ethanol 3%	0.0838331	1.10453e-17	1			0.0281991
ilvL	M9 + glucose 0.2% + casamino acids 0.05%	0.0864362	0.777206	0.222794			0.0331085
ilvL	M9 + glucose 0.2% + NaCl 300 mM + casamino acids 0.05% + ethanol 3%	0.0891611	0	1.11022e-16	1		0.0692326	-5.9499e-15	-2.17667e-16	1		0.131138
ilvL	M9 + glucose 0.2% + NaCl 300 mM + casamino acids 0.05% + H2O2 10uM	0.0571011	-2.56393e-17	8.32667e-17	1		0.0583981	1	1.64523e-16	2.02557e-16		0.329498
ilvL	M9 + glucose 0.2% + NaCl 300 mM + H2O2 10uM + ethanol 3%	0.105626	0	2.22045e-16	1		0.12455	-1.53861e-15	-1.10204e-16	1		0.201417
ilvL	M9 + glucose 0.2% + casamino acids 0.05% + H2O2 10uM + ethanol 3%	0.0961475	0	0	1		0.182129	3.40629e-16	6.16987e-16	1		0.286074
ilvL	M9 + glucose 0.2% + NaCl 300 mM + casamino acids 0.05% + H2O2 10uM + ethanol 3%	0.130775	0	0	2.82841e-17	1	0.0573796	-2.21962e-15	-1.3793e-16	1.6655e-15	1	0.101003
pheL	M9 + glucose 0.2% + NaCl 300 mM + casamino acids 0.05%	0.0776378	0.339676	0.660324			0.0113716
pheL	M9 + glucose 0.2% + NaCl 300 mM + H2O2 10uM	0.0730128	1	8.67362e-19			0.0169243
pheL	M9 + glucose 0.2% + NaCl 300 mM + ethanol 3%	0.0633114	1.10453e-17	1			0.399923
pheL	M9 + glucose 0.2% + casamino acids 0.05% + H2O2 10uM	0.0714897	1	1.10318e-17			0.0367135
pheL	M9 + glucose 0.2% + casamino acids 0.05% + ethanol 3%	0.137071	1	0			0.272866
pheL	M9 + glucose 0.2% + H2O2 10uM + ethanol 3%	0.0645936	1.11022e-16	1			0.0205662
pheL	M9 + glucose 0.2% + casamino acids 0.05%	0.0384255	0.371281	0.628719			0.034363
pheL	M9 + glucose 0.2% + NaCl 300 mM + casamino acids 0.05% + ethanol 3%	0.0484946	0	1	2.22045e-16		0.300239	0.238876	0.803836	0.0141813		0.382156
pheL	M9 + glucose 0.2% + NaCl 300 mM + casamino acids 0.05% + H2O2 10uM	0.0806402	0.203324	0.796676	0		0.0196867	0.339676	0.660324	-8.24642e-17		0.0578287
pheL	M9 + glucose 0.2% + NaCl 300 mM + H2O2 10uM + ethanol 3%	0.119509	1	0	2.20229e-17		0.187412	1.38801e-16	1.51103e-16	1		0.566432
pheL	M9 + glucose 0.2% + casamino acids 0.05% + H2O2 10uM + ethanol 3%	0.101641	1	0	3.33067e-16		0.312505	1	6.01369e-17	2.52057e-16		0.408789
pheL	M9 + glucose 0.2% + NaCl 300 mM + casamino acids 0.05% + H2O2 10uM + ethanol 3%	0.0949228	0.601541	0.398459	-2.43145e-21	6.94699e-22	0.084253	0.31953	0.845762	-0.0860212	0.00524657	0.192888
serA	M9 + glucose 0.2% + NaCl 300 mM + casamino acids 0.05%	0.13416	0.341664	0.658336			0.0227678
serA	M9 + glucose 0.2% + NaCl 300 mM + H2O2 10uM	0.115275	0.989557	0.0104431			0.0262907
serA	M9 + glucose 0.2% + NaCl 300 mM + ethanol 3%	0.0777394	1.10453e-17	1			0.440001
serA	M9 + glucose 0.2% + casamino acids 0.05% + H2O2 10uM	0.0661694	0.980609	0.0193912			0.0403205
serA	M9 + glucose 0.2% + casamino acids 0.05% + ethanol 3%	0.0894763	0	1			0.707857
serA	M9 + glucose 0.2% + H2O2 10uM + ethanol 3%	0.0597627	1.10453e-17	1			0.0398342
serA	M9 + glucose 0.2% + casamino acids 0.05%	0.126901	0.407875	0.592125			0.0224307
serA	M9 + glucose 0.2% + NaCl 300 mM + casamino acids 0.05% + ethanol 3%	0.0536564	1	0	2.20229e-17		0.125672	-4.32617e-16	-2.13898e-16	1		0.356058
serA	M9 + glucose 0.2% + NaCl 300 mM + casamino acids 0.05% + H2O2 10uM	0.115136	0.259129	0.65781	0.0830605		0.0121496	0.339284	0.652218	0.00887705		0.04276
serA	M9 + glucose 0.2% + NaCl 300 mM + H2O2 10uM + ethanol 3%	0.0908992	1	0	2.20229e-17		0.162695	0	0	1		0.492285
serA	M9 + glucose 0.2% + casamino acids 0.05% + H2O2 10uM + ethanol 3%	0.134045	1	0	6.66134e-16		0.234377	1.95782e-16	2.91679e-16	1		0.760191
serA	M9 + glucose 0.2% + NaCl 300 mM + casamino acids 0.05% + H2O2 10uM + ethanol 3%	0.107141	1	0	-2.74749e-16	7.84997e-17	0.0717695	-8.14719e-16	-6.772e-16	-2.66204e-16	1	0.389355
wrbA	M9 + glucose 0.2% + NaCl 300 mM + casamino acids 0.05%	0.0942104	0.0264926	0.973507			0.0514406
wrbA	M9 + glucose 0.2% + NaCl 300 mM + H2O2 10uM	0.18259	1	-5.55112e-17			0.0483575
wrbA	M9 + glucose 0.2% + NaCl 300 mM + ethanol 3%	0.126113	1.10453e-17	1			0.250999
wrbA	M9 + glucose 0.2% + casamino acids 0.05% + H2O2 10uM	0.139566	0.604531	0.395469			0.0336144
wrbA	M9 + glucose 0.2% + casamino acids 0.05% + ethanol 3%	0.12843	4.85723e-17	1			0.147639
wrbA	M9 + glucose 0.2% + H2O2 10uM + ethanol 3%	0.155265	0.0237633	0.976237			0.0344373
wrbA	M9 + glucose 0.2% + casamino acids 0.05%	0.0749587	1	-2.85958e-18			0.298551
wrbA	M9 + glucose 0.2% + NaCl 300 mM + casamino acids 0.05% + ethanol 3%	0.141538	1.04083e-16	0	1		0.316467	-2.4002e-17	0	1		0.406053
wrbA	M9 + glucose 0.2% + NaCl 300 mM + casamino acids 0.05% + H2O2 10uM	0.0763473	-1.75e-21	0.863452	0.136548		0.0769301	0.0172174	0.95317	-0.0240116		0.213797
wrbA	M9 + glucose 0.2% + NaCl 300 mM + H2O2 10uM + ethanol 3%	0.151823	-1.38778e-17	-2.85958e-18	1		0.235167	0.000498133	0.0156218	0.989034		0.34116
wrbA	M9 + glucose 0.2% + casamino acids 0.05% + H2O2 10uM + ethanol 3%	0.319902	0	1	2.19958e-17		1.08823	0.00164124	0.0248743	0.975923		0.622851
wrbA	M9 + glucose 0.2% + NaCl 300 mM + casamino acids 0.05% + H2O2 10uM + ethanol 3%	0.1591	0	0	2.82841e-17	1	0.187688	0.00137355	0.00506209	0.0198203	0.981054	0.27078
gadW	M9 + glucose 0.2% + NaCl 300 mM + casamino acids 0.05%	0.111316	0.153365	0.846635			0.0266547
gadW	M9 + glucose 0.2% + NaCl 300 mM + H2O2 10uM	0.284146	0.884419	0.115581			0.0225486
gadW	M9 + glucose 0.2% + NaCl 300 mM + ethanol 3%	0.115726	1	1.10182e-17			0.212971
gadW	M9 + glucose 0.2% + casamino acids 0.05% + H2O2 10uM	0.0893473	0.937901	0.0620991			0.0136278
gadW	M9 + glucose 0.2% + casamino acids 0.05% + ethanol 3%	0.0896662	0.302156	0.697844			0.150585
gadW	M9 + glucose 0.2% + H2O2 10uM + ethanol 3%	0.108006	0.0273433	0.972657			0.0278768
gadW	M9 + glucose 0.2% + casamino acids 0.05%	0.0561001	0	1			0.153553
gadW	M9 + glucose 0.2% + NaCl 300 mM + casamino acids 0.05% + ethanol 3%	0.0719582	0.35036	0.64964	0		0.340758	0.177822	0.482199	0.389722		0.442525
gadW	M9 + glucose 0.2% + NaCl 300 mM + casamino acids 0.05% + H2O2 10uM	0.0920572	0.106265	0.788491	0.105243		0.0187882	0.149958	0.811352	0.0430175		0.0367634
gadW	M9 + glucose 0.2% + NaCl 300 mM + H2O2 10uM + ethanol 3%	0.131166	0.220746	0.779254	0		0.188351	0.912966	0.0844326	0.00194517		0.307631
gadW	M9 + glucose 0.2% + casamino acids 0.05% + H2O2 10uM + ethanol 3%	0.0683374	0.315453	0	0.684547		0.16068	0.296227	0.0196108	0.684191		0.256026
gadW	M9 + glucose 0.2% + NaCl 300 mM + casamino acids 0.05% + H2O2 10uM + ethanol 3%	0.16109	0.626003	0.373997	-9.91454e-20	2.83272e-20	0.161349	0.174933	0.460911	0.0133425	0.404615	0.267614
leuS	M9 + glucose 0.2% + NaCl 300 mM + casamino acids 0.05%	0.158757	0	1			0.0208539
leuS	M9 + glucose 0.2% + NaCl 300 mM + H2O2 10uM	0.167038	1	0			0.0442245
leuS	M9 + glucose 0.2% + NaCl 300 mM + ethanol 3%	0.0997813	1.10453e-17	1			0.196394
leuS	M9 + glucose 0.2% + casamino acids 0.05% + H2O2 10uM	0.157194	0.999616	0.000383782			0.014097
leuS	M9 + glucose 0.2% + casamino acids 0.05% + ethanol 3%	0.140308	0.428068	0.571932			0.0978269
leuS	M9 + glucose 0.2% + H2O2 10uM + ethanol 3%	0.118616	1.10453e-17	1			0.0278691
leuS	M9 + glucose 0.2% + casamino acids 0.05%	0.194853	1	1.11022e-16			0.100907
leuS	M9 + glucose 0.2% + NaCl 300 mM + casamino acids 0.05% + ethanol 3%	0.0954842	0.660405	0.339595	0		0.255717	-9.10098e-17	0.428068	0.571932		0.299945
leuS	M9 + glucose 0.2% + NaCl 300 mM + casamino acids 0.05% + H2O2 10uM	0.0731845	0.0886288	0.670321	0.24105		0.0336013	5.77723e-05	0.999568	0.000426075		0.10715
leuS	M9 + glucose 0.2% + NaCl 300 mM + H2O2 10uM + ethanol 3%	0.0980409	2.19958e-17	0	1		0.182029	-1.91199e-17	-2.41835e-17	1		0.248533
leuS	M9 + glucose 0.2% + casamino acids 0.05% + H2O2 10uM + ethanol 3%	0.0468514	0.176669	1.2326e-32	0.823331		0.0512225	0.428051	5.45831e-05	0.571903		0.158212
leuS	M9 + glucose 0.2% + NaCl 300 mM + casamino acids 0.05% + H2O2 10uM + ethanol 3%	0.132403	0	2.22045e-16	2.82841e-17	1	0.137016	-2.2534e-05	0.428075	-1.31704e-05	0.571933	0.213688
dmsA	M9 + glucose 0.2% + NaCl 300 mM + casamino acids 0.05%	0.17145	0.479545	0.520455			0.0340456
dmsA	M9 + glucose 0.2% + NaCl 300 mM + H2O2 10uM	0.315798	0.954875	0.0451248			0.0202388
dmsA	M9 + glucose 0.2% + NaCl 300 mM + ethanol 3%	0.0951201	1.10453e-17	1			0.551434
dmsA	M9 + glucose 0.2% + casamino acids 0.05% + H2O2 10uM	0.0737012	1	1.10182e-17			0.0175135
dmsA	M9 + glucose 0.2% + casamino acids 0.05% + ethanol 3%	0.119371	5.55112e-17	1			0.0928785
dmsA	M9 + glucose 0.2% + H2O2 10uM + ethanol 3%	0.108514	0.0751611	0.924839			0.0348166
dmsA	M9 + glucose 0.2% + casamino acids 0.05%	0.104455	0.633456	0.366544			0.0454983
dmsA	M9 + glucose 0.2% + NaCl 300 mM + casamino acids 0.05% + ethanol 3%	0.129853	1	0	3.33067e-16		0.122114	-8.3469e-17	-1.29933e-16	1		0.435399
dmsA	M9 + glucose 0.2% + NaCl 300 mM + casamino acids 0.05% + H2O2 10uM	0.125123	0.352322	0.647678	0		0.027313	0.474889	0.502459	0.0123287		0.0993172
dmsA	M9 + glucose 0.2% + NaCl 300 mM + H2O2 10uM + ethanol 3%	0.131851	1	0	2.20364e-17		0.162414	0.0639779	0.0344656	0.912666		0.516874
dmsA	M9 + glucose 0.2% + casamino acids 0.05% + H2O2 10uM + ethanol 3%	0.193858	0	-2.85958e-18	1		0.126387	-0.0114032	0.0397407	0.953402		0.238033
dmsA	M9 + glucose 0.2% + NaCl 300 mM + casamino acids 0.05% + H2O2 10uM + ethanol 3%	0.16505	1	-4.16334e-17	2.02746e-17	1.11022e-16	0.0927346	0.0241922	-0.0133023	0.0215437	0.955559	0.366628
gatY	M9 + glucose 0.2% + NaCl 300 mM + casamino acids 0.05%	0.108244	0.37559	0.62441			0.218595
gatY	M9 + glucose 0.2% + NaCl 300 mM + H2O2 10uM	0.104494	1	2.77556e-17			0.0395145
gatY	M9 + glucose 0.2% + NaCl 300 mM + ethanol 3%	0.180247	1	1.10182e-17			0.0850705
gatY	M9 + glucose 0.2% + casamino acids 0.05% + H2O2 10uM	0.241966	0.959101	0.0408995			0.0376984
gatY	M9 + glucose 0.2% + casamino acids 0.05% + ethanol 3%	0.167434	0.787424	0.212576			0.0812468
gatY	M9 + glucose 0.2% + H2O2 10uM + ethanol 3%	0.0986446	1.11022e-16	1			0.0402979
gatY	M9 + glucose 0.2% + casamino acids 0.05%	0.0615728	1	1.10182e-17			0.166138
gatY	M9 + glucose 0.2% + NaCl 300 mM + casamino acids 0.05% + ethanol 3%	0.122088	0.909058	0.0909423	0		0.0891518	0.34747	0.565326	0.083261		0.301821
gatY	M9 + glucose 0.2% + NaCl 300 mM + casamino acids 0.05% + H2O2 10uM	0.140494	0.0584173	0.941583	0		0.271607	0.367297	0.61055	0.0216924		0.409904
gatY	M9 + glucose 0.2% + NaCl 300 mM + H2O2 10uM + ethanol 3%	0.203335	1	0	6.66134e-16		0.0577345	1	-1.23059e-16	-2.49729e-16		0.142833
gatY	M9 + glucose 0.2% + casamino acids 0.05% + H2O2 10uM + ethanol 3%	0.128461	1	-2.22045e-16	1.35525e-20		0.0931482	0.762352	0.0312524	0.205562		0.140381
gatY	M9 + glucose 0.2% + NaCl 300 mM + casamino acids 0.05% + H2O2 10uM + ethanol 3%	0.249929	0	0	1	0	0.250594	0.338988	0.557439	0.0547265	0.0479257	0.367746
mltD	M9 + glucose 0.2% + NaCl 300 mM + casamino acids 0.05%	0.0909409	2.22045e-16	1			0.0736051
mltD	M9 + glucose 0.2% + NaCl 300 mM + H2O2 10uM	0.0881379	1	0			0.0407808
mltD	M9 + glucose 0.2% + NaCl 300 mM + ethanol 3%	0.102088	1.10453e-17	1			0.128117
mltD	M9 + glucose 0.2% + casamino acids 0.05% + H2O2 10uM	0.0955151	1	-5.55112e-17			0.0511061
mltD	M9 + glucose 0.2% + casamino acids 0.05% + ethanol 3%	0.0999719	0.312504	0.687496			0.0856311
mltD	M9 + glucose 0.2% + H2O2 10uM + ethanol 3%	0.0906264	1.10453e-17	1			0.0210939
mltD	M9 + glucose 0.2% + casamino acids 0.05%	0.0407934	1	1.10182e-17			0.0330312
mltD	M9 + glucose 0.2% + NaCl 300 mM + casamino acids 0.05% + ethanol 3%	0.0895935	3.05975e-21	0.910802	0.0891981		0.372299	5.90216e-17	0.312504	0.687496		0.484327
mltD	M9 + glucose 0.2% + NaCl 300 mM + casamino acids 0.05% + H2O2 10uM	0.0618416	0	2.19958e-17	1		0.190394	1.65576e-16	1	-1.13454e-16		0.168751
mltD	M9 + glucose 0.2% + NaCl 300 mM + H2O2 10uM + ethanol 3%	0.130612	0	0	1		0.097057	1.02432e-16	5.50254e-17	1		0.166418
mltD	M9 + glucose 0.2% + casamino acids 0.05% + H2O2 10uM + ethanol 3%	0.116854	3.2901e-21	0.252582	0.747418		0.0326636	0.312504	2.70183e-17	0.687496		0.130436
mltD	M9 + glucose 0.2% + NaCl 300 mM + casamino acids 0.05% + H2O2 10uM + ethanol 3%	0.192176	-2.13651e-22	-7.12169e-23	0.466983	0.533017	0.180964	-1.16367e-16	0.312504	7.58332e-17	0.687496	0.292875
yrbL	M9 + glucose 0.2% + NaCl 300 mM + casamino acids 0.05%	0.0545617	1.66533e-16	1			0.119245
yrbL	M9 + glucose 0.2% + NaCl 300 mM + H2O2 10uM	0.059129	0.916974	0.0830256			0.0202124
yrbL	M9 + glucose 0.2% + NaCl 300 mM + ethanol 3%	0.0973738	1.10453e-17	1			0.0965627
yrbL	M9 + glucose 0.2% + casamino acids 0.05% + H2O2 10uM	0.0877951	0.796245	0.203755			0.0671704
yrbL	M9 + glucose 0.2% + casamino acids 0.05% + ethanol 3%	0.0883223	5.55112e-17	1			0.0818275
yrbL	M9 + glucose 0.2% + H2O2 10uM + ethanol 3%	0.100684	0.0864634	0.913537			0.0210622
yrbL	M9 + glucose 0.2% + casamino acids 0.05%	0.0699008	1	0			0.0408765
yrbL	M9 + glucose 0.2% + NaCl 300 mM + casamino acids 0.05% + ethanol 3%	0.064514	1	0	2.20364e-17		0.136061	-1.19858e-16	-7.49763e-17	1		0.321594
yrbL	M9 + glucose 0.2% + NaCl 300 mM + casamino acids 0.05% + H2O2 10uM	0.0422701	1.249e-16	1	0		0.116377	0.01319	0.810121	0.175744		0.264229
yrbL	M9 + glucose 0.2% + NaCl 300 mM + H2O2 10uM + ethanol 3%	0.126169	1	0	2.20229e-17		0.0442075	0.124356	0.0514146	0.818792		0.13645
yrbL	M9 + glucose 0.2% + casamino acids 0.05% + H2O2 10uM + ethanol 3%	0.0907398	1	1.35525e-20	8.32667e-17		0.187881	0.0834859	0.0558514	0.869052		0.238801
yrbL	M9 + glucose 0.2% + NaCl 300 mM + casamino acids 0.05% + H2O2 10uM + ethanol 3%	0.281347	0	1	-2.82841e-17	2.22045e-16	0.0960542	-0.0668425	0.0423636	0.0415311	0.986106	0.168173
fhuF	M9 + glucose 0.2% + NaCl 300 mM + casamino acids 0.05%	0.186675	0.245092	0.754908			0.0345585
fhuF	M9 + glucose 0.2% + NaCl 300 mM + H2O2 10uM	0.230439	1	1.10182e-17			0.0192376
fhuF	M9 + glucose 0.2% + NaCl 300 mM + ethanol 3%	0.105535	1	0			0.11215
fhuF	M9 + glucose 0.2% + casamino acids 0.05% + H2O2 10uM	0.091545	1	1.10182e-17			0.0386834
fhuF	M9 + glucose 0.2% + casamino acids 0.05% + ethanol 3%	0.109781	0.693051	0.306949			0.182529
fhuF	M9 + glucose 0.2% + H2O2 10uM + ethanol 3%	0.152237	0.0610045	0.938996			0.0401996
fhuF	M9 + glucose 0.2% + casamino acids 0.05%	0.235194	1	6.93889e-17			0.134353
fhuF	M9 + glucose 0.2% + NaCl 300 mM + casamino acids 0.05% + ethanol 3%	0.165346	0.470309	0.529691	0		0.136137	0.123639	0.640035	0.165122		0.199582
fhuF	M9 + glucose 0.2% + NaCl 300 mM + casamino acids 0.05% + H2O2 10uM	0.120598	0.288882	0.711118	-6.16298e-33		0.0413176	0.245092	0.754908	-1.06477e-16		0.0663543
fhuF	M9 + glucose 0.2% + NaCl 300 mM + H2O2 10uM + ethanol 3%	0.138765	0.744573	0.255427	0		0.0745357	1	-1.30834e-16	1.59526e-16		0.1507
fhuF	M9 + glucose 0.2% + casamino acids 0.05% + H2O2 10uM + ethanol 3%	0.0785499	0.458799	0	0.541201		0.158348	0.690026	-0.00544424	0.302493		0.261591
fhuF	M9 + glucose 0.2% + NaCl 300 mM + casamino acids 0.05% + H2O2 10uM + ethanol 3%	0.140465	0.559304	0.440696	-4.79415e-20	1.36976e-20	0.0857069	0.150574	0.635543	-0.00328907	0.168991	0.200431
osmC	M9 + glucose 0.2% + NaCl 300 mM + casamino acids 0.05%	0.218191	0.589403	0.410597			0.0931908
osmC	M9 + glucose 0.2% + NaCl 300 mM + H2O2 10uM	0.192064	0.907158	0.0928425			0.0159768
osmC	M9 + glucose 0.2% + NaCl 300 mM + ethanol 3%	0.130544	0.0948352	0.905165			0.132734
osmC	M9 + glucose 0.2% + casamino acids 0.05% + H2O2 10uM	0.164841	1	1.10182e-17			0.0902363
osmC	M9 + glucose 0.2% + casamino acids 0.05% + ethanol 3%	0.19589	1.10453e-17	1			0.340005
osmC	M9 + glucose 0.2% + H2O2 10uM + ethanol 3%	0.157683	2.22045e-16	1			0.134081
osmC	M9 + glucose 0.2% + casamino acids 0.05%	0.162392	1	-1.38778e-17			0.121943
osmC	M9 + glucose 0.2% + NaCl 300 mM + casamino acids 0.05% + ethanol 3%	0.188556	0.0546795	0	0.945321		0.104298	0.0839751	0.0336008	0.885068		0.205571
osmC	M9 + glucose 0.2% + NaCl 300 mM + casamino acids 0.05% + H2O2 10uM	0.0551742	2.19958e-17	0	1		0.0856753	0.563735	0.378849	0.0424709		0.26343
osmC	M9 + glucose 0.2% + NaCl 300 mM + H2O2 10uM + ethanol 3%	0.0692137	0.280961	0	0.719039		0.111285	0.0932332	0.00335912	0.902541		0.179739
osmC	M9 + glucose 0.2% + casamino acids 0.05% + H2O2 10uM + ethanol 3%	0.107675	0	1	0		1.16025	1.40278e-16	4.6974e-17	1		0.555413
osmC	M9 + glucose 0.2% + NaCl 300 mM + casamino acids 0.05% + H2O2 10uM + ethanol 3%	0.0930569	0.123154	-2.89865e-21	0.0146971	0.862149	0.0600386	0.0848539	0.0164088	-0.00404282	0.887686	0.107145
ftsH	M9 + glucose 0.2% + NaCl 300 mM + casamino acids 0.05%	0.136231	1	1.10182e-17			0.242125
ftsH	M9 + glucose 0.2% + NaCl 300 mM + H2O2 10uM	0.0484597	0.4074	0.5926			0.0870428
ftsH	M9 + glucose 0.2% + NaCl 300 mM + ethanol 3%	0.0969531	1.10453e-17	1			0.0970755
ftsH	M9 + glucose 0.2% + casamino acids 0.05% + H2O2 10uM	0.0717279	1	2.22045e-16			0.0586346
ftsH	M9 + glucose 0.2% + casamino acids 0.05% + ethanol 3%	0.100515	0.229845	0.770155			0.0702242
ftsH	M9 + glucose 0.2% + H2O2 10uM + ethanol 3%	0.0872759	1.10453e-17	1			0.0401913
ftsH	M9 + glucose 0.2% + casamino acids 0.05%	0.139236	0.888608	0.111392			0.0277319
ftsH	M9 + glucose 0.2% + NaCl 300 mM + casamino acids 0.05% + ethanol 3%	0.188462	-8.00423e-22	0.237433	0.762567		0.152208	0.020579	0.203517	0.869681		0.244273
ftsH	M9 + glucose 0.2% + NaCl 300 mM + casamino acids 0.05% + H2O2 10uM	0.13404	0	1	-1.2326e-32		0.10998	0.984556	-0.0761673	0.0314723		0.590336
ftsH	M9 + glucose 0.2% + NaCl 300 mM + H2O2 10uM + ethanol 3%	0.380546	4.44089e-16	-1.35525e-20	1		0.185799	0	0	1		0.290168
ftsH	M9 + glucose 0.2% + casamino acids 0.05% + H2O2 10uM + ethanol 3%	0.201395	-9.26922e-21	0.278438	0.721562		0.131452	0.229845	-7.57513e-17	0.770155		0.211316
ftsH	M9 + glucose 0.2% + NaCl 300 mM + casamino acids 0.05% + H2O2 10uM + ethanol 3%	0.140135	0	0	1	3.30546e-17	0.183808	0.00900267	0.203797	0.022886	0.844116	0.313272
slyB	M9 + glucose 0.2% + NaCl 300 mM + casamino acids 0.05%	0.0593955	0.337952	0.662048			0.0328897
slyB	M9 + glucose 0.2% + NaCl 300 mM + H2O2 10uM	0.0977418	0.991529	0.00847107			0.0688778
slyB	M9 + glucose 0.2% + NaCl 300 mM + ethanol 3%	0.0967322	1	0			0.301841
slyB	M9 + glucose 0.2% + casamino acids 0.05% + H2O2 10uM	0.138155	0.697163	0.302837			0.0210853
slyB	M9 + glucose 0.2% + casamino acids 0.05% + ethanol 3%	0.157701	0.152467	0.847533			0.0496478
slyB	M9 + glucose 0.2% + H2O2 10uM + ethanol 3%	0.111249	1.10453e-17	1			0.0435469
slyB	M9 + glucose 0.2% + casamino acids 0.05%	0.0653101	1	2.22045e-16			0.157407
slyB	M9 + glucose 0.2% + NaCl 300 mM + casamino acids 0.05% + ethanol 3%	0.166682	0	9.86076e-32	1		0.111363	0.757207	0.25377	0.200311		0.356539
slyB	M9 + glucose 0.2% + NaCl 300 mM + casamino acids 0.05% + H2O2 10uM	0.157652	0.0235117	0.0899217	0.886567		0.0337595	0.293985	0.542053	0.120915		0.106823
slyB	M9 + glucose 0.2% + NaCl 300 mM + H2O2 10uM + ethanol 3%	0.257244	2.19958e-17	1	0		0.580052	0.998113	0.004289	0.000266809		0.397962
slyB	M9 + glucose 0.2% + casamino acids 0.05% + H2O2 10uM + ethanol 3%	0.218446	0	1	2.22045e-16		0.126838	0.140231	0.0107736	0.857105		0.091813
slyB	M9 + glucose 0.2% + NaCl 300 mM + casamino acids 0.05% + H2O2 10uM + ethanol 3%	0.217864	0.196156	-5.58563e-21	2.79281e-21	0.803844	0.102292	0.615014	0.40213	-0.0495597	0.0950404	0.321332
crl	M9 + glucose 0.2% + NaCl 300 mM + casamino acids 0.05%	0.111995	0.346603	0.653397			0.0519461
crl	M9 + glucose 0.2% + NaCl 300 mM + H2O2 10uM	0.148374	0.952814	0.0471859			0.0415631
crl	M9 + glucose 0.2% + NaCl 300 mM + ethanol 3%	0.112805	1.10453e-17	1			0.22085
crl	M9 + glucose 0.2% + casamino acids 0.05% + H2O2 10uM	0.0831455	1	1.10318e-17			0.0246309
crl	M9 + glucose 0.2% + casamino acids 0.05% + ethanol 3%	0.0762327	2.22045e-16	1			0.0914418
crl	M9 + glucose 0.2% + H2O2 10uM + ethanol 3%	0.10651	0	1			0.031209
crl	M9 + glucose 0.2% + casamino acids 0.05%	0.16212	0.957535	0.0424649			0.0648111
crl	M9 + glucose 0.2% + NaCl 300 mM + casamino acids 0.05% + ethanol 3%	0.112744	0	0	1		0.0949396	-9.05248e-17	-2.31577e-16	1		0.156614
crl	M9 + glucose 0.2% + NaCl 300 mM + casamino acids 0.05% + H2O2 10uM	0.124902	0.280127	0.719873	-6.16298e-33		0.0692248	0.348889	0.651592	0.00429385		0.0943597
crl	M9 + glucose 0.2% + NaCl 300 mM + H2O2 10uM + ethanol 3%	0.165207	0	2.22045e-16	1		0.234973	-1.18522e-16	-1.58937e-16	1		0.372086
crl	M9 + glucose 0.2% + casamino acids 0.05% + H2O2 10uM + ethanol 3%	0.145611	-1.11022e-16	0	1		0.197022	4.16648e-16	-2.04219e-17	1		0.310868
crl	M9 + glucose 0.2% + NaCl 300 mM + casamino acids 0.05% + H2O2 10uM + ethanol 3%	0.17684	1	-2.54516e-17	0	0	0.227213	-1.26599e-16	4.30722e-17	-9.52287e-17	1	0.196364
gadB	M9 + glucose 0.2% + NaCl 300 mM + casamino acids 0.05%	0.222894	1.10453e-17	1			0.105755
gadB	M9 + glucose 0.2% + NaCl 300 mM + H2O2 10uM	0.196402	1	0			0.139411
gadB	M9 + glucose 0.2% + NaCl 300 mM + ethanol 3%	0.626118	2.22045e-16	1			0.543118
gadB	M9 + glucose 0.2% + casamino acids 0.05% + H2O2 10uM	0.22424	0.895515	0.104485			0.114334
gadB	M9 + glucose 0.2% + casamino acids 0.05% + ethanol 3%	0.373297	1.10453e-17	1			0.261557
gadB	M9 + glucose 0.2% + H2O2 10uM + ethanol 3%	0.337958	0.00309738	0.996903			0.204294
gadB	M9 + glucose 0.2% + casamino acids 0.05%	0.217628	1	0			0.21312
gadB	M9 + glucose 0.2% + NaCl 300 mM + casamino acids 0.05% + ethanol 3%	0.28334	0.0107017	0	0.989298		0.41149	7.20604e-17	6.15451e-17	1		0.713211
gadB	M9 + glucose 0.2% + NaCl 300 mM + casamino acids 0.05% + H2O2 10uM	0.365951	0.0348959	0.965104	0		0.249571	-0.000939138	0.998352	-0.00148186		0.280878
gadB	M9 + glucose 0.2% + NaCl 300 mM + H2O2 10uM + ethanol 3%	0.304936	1.10182e-17	3.46945e-18	1		0.567716	0.000122873	0.00142712	1.00007		0.832192
gadB	M9 + glucose 0.2% + casamino acids 0.05% + H2O2 10uM + ethanol 3%	0.645486	0	2.22045e-16	1		0.305557	0.000258914	0.00205401	0.998102		0.608362
gadB	M9 + glucose 0.2% + NaCl 300 mM + casamino acids 0.05% + H2O2 10uM + ethanol 3%	0.22985	0	0	5.65682e-17	1	0.364868	-5.3985e-05	0.000247443	0.00178033	0.998165	0.55367
mscS	M9 + glucose 0.2% + NaCl 300 mM + casamino acids 0.05%	0.0593639	3.33067e-16	1			0.137963
mscS	M9 + glucose 0.2% + NaCl 300 mM + H2O2 10uM	0.0922358	0.895485	0.104515			0.0402259
mscS	M9 + glucose 0.2% + NaCl 300 mM + ethanol 3%	0.113963	1.10453e-17	1			0.168888
mscS	M9 + glucose 0.2% + casamino acids 0.05% + H2O2 10uM	0.0917967	1	1.10182e-17			0.0750196
mscS	M9 + glucose 0.2% + casamino acids 0.05% + ethanol 3%	0.130727	1.38778e-17	1			0.12964
mscS	M9 + glucose 0.2% + H2O2 10uM + ethanol 3%	0.091153	1.10453e-17	1			0.0686607
mscS	M9 + glucose 0.2% + casamino acids 0.05%	0.115999	0.913594	0.086406			0.0233003
mscS	M9 + glucose 0.2% + NaCl 300 mM + casamino acids 0.05% + ethanol 3%	0.0985493	0.129698	0	0.870302		0.0874772	0	-6.10295e-17	1		0.171661
mscS	M9 + glucose 0.2% + NaCl 300 mM + casamino acids 0.05% + H2O2 10uM	0.0482764	0	1	9.04225e-17		0.175102	3.48193e-16	1	1.45168e-16		0.354741
mscS	M9 + glucose 0.2% + NaCl 300 mM + H2O2 10uM + ethanol 3%	0.126503	3.87738e-17	-1.73472e-18	1		0.125888	8.16422e-17	9.78703e-17	1		0.201636
mscS	M9 + glucose 0.2% + casamino acids 0.05% + H2O2 10uM + ethanol 3%	0.231994	0	6.09864e-19	1		0.107535	0	0	1		0.186839
mscS	M9 + glucose 0.2% + NaCl 300 mM + casamino acids 0.05% + H2O2 10uM + ethanol 3%	0.14541	0.133731	-2.30892e-22	1.15446e-22	0.866269	0.0823512	1.01868e-16	1.90111e-16	1.73686e-16	1	0.177102
phoH	M9 + glucose 0.2% + NaCl 300 mM + casamino acids 0.05%	0.149698	1.10453e-17	1			0.0398212
phoH	M9 + glucose 0.2% + NaCl 300 mM + H2O2 10uM	0.180635	1	1.10182e-17			0.0330372
phoH	M9 + glucose 0.2% + NaCl 300 mM + ethanol 3%	0.156383	5.55112e-17	1			0.312503
phoH	M9 + glucose 0.2% + casamino acids 0.05% + H2O2 10uM	0.138533	1	1.10182e-17			0.0476284
phoH	M9 + glucose 0.2% + casamino acids 0.05% + ethanol 3%	0.283311	-5.55112e-17	1			0.619247
phoH	M9 + glucose 0.2% + H2O2 10uM + ethanol 3%	0.123311	0	1			0.0553173
phoH	M9 + glucose 0.2% + casamino acids 0.05%	0.0999014	1.11022e-16	1			0.256909
phoH	M9 + glucose 0.2% + NaCl 300 mM + casamino acids 0.05% + ethanol 3%	0.217483	5.55112e-17	0	1		0.322981	4.09673e-17	1.26873e-16	1		0.481925
phoH	M9 + glucose 0.2% + NaCl 300 mM + casamino acids 0.05% + H2O2 10uM	0.211705	1	3.33067e-16	0		0.0893247	1.30669e-16	1	5.13421e-17		0.0986583
phoH	M9 + glucose 0.2% + NaCl 300 mM + H2O2 10uM + ethanol 3%	0.249323	0	0	1		0.423969	-1.16767e-15	-7.74426e-17	1		0.586686
phoH	M9 + glucose 0.2% + casamino acids 0.05% + H2O2 10uM + ethanol 3%	0.471264	3.87738e-17	6.93889e-18	1		0.73514	0	8.94422e-17	1		1.01438
phoH	M9 + glucose 0.2% + NaCl 300 mM + casamino acids 0.05% + H2O2 10uM + ethanol 3%	0.743114	3.33067e-16	-4.81315e-17	2.40657e-17	1	0.544545	-4.81071e-16	0	4.72342e-17	1	0.943025
pldB	M9 + glucose 0.2% + NaCl 300 mM + casamino acids 0.05%	0.135564	0	1			0.0399496
pldB	M9 + glucose 0.2% + NaCl 300 mM + H2O2 10uM	0.227266	1	1.10182e-17			0.0584284
pldB	M9 + glucose 0.2% + NaCl 300 mM + ethanol 3%	0.181699	1.10453e-17	1			0.161102
pldB	M9 + glucose 0.2% + casamino acids 0.05% + H2O2 10uM	0.184768	1	1.10182e-17			0.220004
pldB	M9 + glucose 0.2% + casamino acids 0.05% + ethanol 3%	0.160039	0.203806	0.796194			0.0313217
pldB	M9 + glucose 0.2% + H2O2 10uM + ethanol 3%	0.172124	1.10453e-17	1			0.0537627
pldB	M9 + glucose 0.2% + casamino acids 0.05%	0.199372	1	2.77556e-17			0.112445
pldB	M9 + glucose 0.2% + NaCl 300 mM + casamino acids 0.05% + ethanol 3%	0.147628	1.90933e-20	0.0537554	0.946245		0.0812686	2.74141e-16	0.203806	0.796194		0.267623
pldB	M9 + glucose 0.2% + NaCl 300 mM + casamino acids 0.05% + H2O2 10uM	0.270595	0.173295	0.826705	0		0.125037	-8.67466e-17	1	-6.27315e-18		0.195882
pldB	M9 + glucose 0.2% + NaCl 300 mM + H2O2 10uM + ethanol 3%	0.256944	1	0	1.11022e-16		0.238246	-1.66922e-17	0	1		0.295423
pldB	M9 + glucose 0.2% + casamino acids 0.05% + H2O2 10uM + ethanol 3%	0.182742	2.06748e-21	0.169675	0.830325		0.0416815	0.203806	-1.72435e-16	0.796194		0.109777
pldB	M9 + glucose 0.2% + NaCl 300 mM + casamino acids 0.05% + H2O2 10uM + ethanol 3%	0.25312	8.94777e-21	0.0929798	1.19304e-20	0.90702	0.0832509	-3.3795e-16	0.203806	-5.94949e-17	0.796194	0.293112
rnk	M9 + glucose 0.2% + NaCl 300 mM + casamino acids 0.05%	0.12383	0.407462	0.592538			0.0660567
rnk	M9 + glucose 0.2% + NaCl 300 mM + H2O2 10uM	0.137605	0.980434	0.0195665			0.0391587
rnk	M9 + glucose 0.2% + NaCl 300 mM + ethanol 3%	0.174466	1.10453e-17	1			0.281977
rnk	M9 + glucose 0.2% + casamino acids 0.05% + H2O2 10uM	0.161882	0.0970466	0.902953			0.0791217
rnk	M9 + glucose 0.2% + casamino acids 0.05% + ethanol 3%	0.232809	1.11022e-16	1			0.117019
rnk	M9 + glucose 0.2% + H2O2 10uM + ethanol 3%	0.206646	1.38778e-17	1			0.0956189
rnk	M9 + glucose 0.2% + casamino acids 0.05%	0.186505	0.875946	0.124054			0.0559148
rnk	M9 + glucose 0.2% + NaCl 300 mM + casamino acids 0.05% + ethanol 3%	0.260648	0	0	1		0.0667064	5.40514e-16	3.02761e-16	1		0.159023
rnk	M9 + glucose 0.2% + NaCl 300 mM + casamino acids 0.05% + H2O2 10uM	0.27353	0.208643	0.791357	0		0.0323084	0.382098	0.540352	-0.00370203		0.199532
rnk	M9 + glucose 0.2% + NaCl 300 mM + H2O2 10uM + ethanol 3%	0.209119	1	0	2.20229e-17		0.38291	-1.96409e-17	-3.89078e-17	1		0.375014
rnk	M9 + glucose 0.2% + casamino acids 0.05% + H2O2 10uM + ethanol 3%	0.295406	7.06998e-20	0.302106	0.697894		0.0511466	2.19647e-16	1.99656e-16	1		0.252245
rnk	M9 + glucose 0.2% + NaCl 300 mM + casamino acids 0.05% + H2O2 10uM + ethanol 3%	0.204854	2.16908e-20	7.23026e-21	0.111659	0.888341	0.0977271	1.32049e-16	4.46532e-16	-1.06221e-16	1	0.234856
ubiX	M9 + glucose 0.2% + NaCl 300 mM + casamino acids 0.05%	0.139348	0.108854	0.891146			0.0792431
ubiX	M9 + glucose 0.2% + NaCl 300 mM + H2O2 10uM	0.159603	1	5.81403e-18			0.0615081
ubiX	M9 + glucose 0.2% + NaCl 300 mM + ethanol 3%	0.142915	1.10453e-17	1			0.228725
ubiX	M9 + glucose 0.2% + casamino acids 0.05% + H2O2 10uM	0.102698	0.995418	0.00458215			0.0252016
ubiX	M9 + glucose 0.2% + casamino acids 0.05% + ethanol 3%	0.113793	0.347693	0.652307			0.12292
ubiX	M9 + glucose 0.2% + H2O2 10uM + ethanol 3%	0.131004	0.089789	0.910211			0.067172
ubiX	M9 + glucose 0.2% + casamino acids 0.05%	0.155025	1	0			0.100458
ubiX	M9 + glucose 0.2% + NaCl 300 mM + casamino acids 0.05% + ethanol 3%	0.122615	2.22045e-16	0	1		0.185825	0.0432873	0.333362	0.626876		0.332875
ubiX	M9 + glucose 0.2% + NaCl 300 mM + casamino acids 0.05% + H2O2 10uM	0.111936	-2.29103e-20	0.810679	0.189321		0.0750297	0.109164	0.8904	0.000922241		0.123992
ubiX	M9 + glucose 0.2% + NaCl 300 mM + H2O2 10uM + ethanol 3%	0.171927	0	0	1		0.127969	0.300993	0.0388768	0.677961		0.275189
ubiX	M9 + glucose 0.2% + casamino acids 0.05% + H2O2 10uM + ethanol 3%	0.161761	0.246727	0	0.753273		0.0484945	0.332819	0.0467949	0.614868		0.123705
ubiX	M9 + glucose 0.2% + NaCl 300 mM + casamino acids 0.05% + H2O2 10uM + ethanol 3%	0.200331	3.39897e-17	0	1.11022e-16	1	0.14444	0.0737316	0.317972	0.0392159	0.581936	0.338143
ybiH	M9 + glucose 0.2% + NaCl 300 mM + casamino acids 0.05%	0.16109	0	1			0.0825759
ybiH	M9 + glucose 0.2% + NaCl 300 mM + H2O2 10uM	0.170422	1	0			0.0598428
ybiH	M9 + glucose 0.2% + NaCl 300 mM + ethanol 3%	0.12996	1.10453e-17	1			0.0966087
ybiH	M9 + glucose 0.2% + casamino acids 0.05% + H2O2 10uM	0.175317	0.815579	0.184421			0.0548814
ybiH	M9 + glucose 0.2% + casamino acids 0.05% + ethanol 3%	0.105986	0	1			0.105288
ybiH	M9 + glucose 0.2% + H2O2 10uM + ethanol 3%	0.175958	1.11022e-16	1			0.0681153
ybiH	M9 + glucose 0.2% + casamino acids 0.05%	0.169569	0.757391	0.242609			0.0201442
ybiH	M9 + glucose 0.2% + NaCl 300 mM + casamino acids 0.05% + ethanol 3%	0.129335	0.228065	1.2326e-32	0.771935		0.0864698	5.93145e-17	1.56612e-16	1		0.174078
ybiH	M9 + glucose 0.2% + NaCl 300 mM + casamino acids 0.05% + H2O2 10uM	0.0883553	0	1	2.19958e-17		0.112129	0.00196448	0.994361	0.0104016		0.169313
ybiH	M9 + glucose 0.2% + NaCl 300 mM + H2O2 10uM + ethanol 3%	0.10325	0	2.22045e-16	1		0.162967	0	9.81304e-17	1		0.276621
ybiH	M9 + glucose 0.2% + casamino acids 0.05% + H2O2 10uM + ethanol 3%	0.223679	-1.11022e-16	-2.85958e-18	1		0.237661	-1.11791e-16	1.6103e-16	1		0.374053
ybiH	M9 + glucose 0.2% + NaCl 300 mM + casamino acids 0.05% + H2O2 10uM + ethanol 3%	0.24022	8.63328e-22	2.87776e-22	0.0260387	0.973961	0.0986033	1.22415e-16	2.13749e-16	1.9462e-16	1	0.227635
ycgE	M9 + glucose 0.2% + NaCl 300 mM + casamino acids 0.05%	0.136459	0.4489	0.5511			0.0478962
ycgE	M9 + glucose 0.2% + NaCl 300 mM + H2O2 10uM	0.206055	1	1.38778e-17			0.0615253
ycgE	M9 + glucose 0.2% + NaCl 300 mM + ethanol 3%	0.10102	1	1.10182e-17			0.191659
ycgE	M9 + glucose 0.2% + casamino acids 0.05% + H2O2 10uM	0.156654	0.591977	0.408023			0.0604432
ycgE	M9 + glucose 0.2% + casamino acids 0.05% + ethanol 3%	0.166631	1	0			0.160444
ycgE	M9 + glucose 0.2% + H2O2 10uM + ethanol 3%	0.115457	1.10453e-17	1			0.123637
ycgE	M9 + glucose 0.2% + casamino acids 0.05%	0.243015	-5.55112e-17	1			0.22566
ycgE	M9 + glucose 0.2% + NaCl 300 mM + casamino acids 0.05% + ethanol 3%	0.133422	1	2.20364e-17	0		0.10308	0.4489	0.5511	2.66779e-16		0.308109
ycgE	M9 + glucose 0.2% + NaCl 300 mM + casamino acids 0.05% + H2O2 10uM	0.153759	0.60924	0	0.39076		0.0656852	0.451606	0.553646	0.00865919		0.183252
ycgE	M9 + glucose 0.2% + NaCl 300 mM + H2O2 10uM + ethanol 3%	0.137936	2.19958e-17	0	1		0.147458	1	1.42514e-16	-4.04604e-16		0.182572
ycgE	M9 + glucose 0.2% + casamino acids 0.05% + H2O2 10uM + ethanol 3%	0.139769	1	0	1.66533e-16		0.151574	0.99686	0.0152154	0.00676255		0.335428
ycgE	M9 + glucose 0.2% + NaCl 300 mM + casamino acids 0.05% + H2O2 10uM + ethanol 3%	0.0970544	1	0	-2.46109e-16	7.03168e-17	0.0983991	0.450458	0.552098	0.00277713	-0.00104369	0.282558
infA	M9 + glucose 0.2% + NaCl 300 mM + casamino acids 0.05%	0.0615837	0.0524771	0.947523			0.0484651
infA	M9 + glucose 0.2% + NaCl 300 mM + H2O2 10uM	0.0809705	1	1.10182e-17			0.018652
infA	M9 + glucose 0.2% + NaCl 300 mM + ethanol 3%	0.068664	1.10453e-17	1			0.0651145
infA	M9 + glucose 0.2% + casamino acids 0.05% + H2O2 10uM	0.0485032	1	1.10182e-17			0.0609584
infA	M9 + glucose 0.2% + casamino acids 0.05% + ethanol 3%	0.0713674	0.432059	0.567941			0.127374
infA	M9 + glucose 0.2% + H2O2 10uM + ethanol 3%	0.0598786	0.0559626	0.944037			0.0154846
infA	M9 + glucose 0.2% + casamino acids 0.05%	0.0765037	1	0			0.0973387
infA	M9 + glucose 0.2% + NaCl 300 mM + casamino acids 0.05% + ethanol 3%	0.0727708	-6.74316e-21	0.470183	0.529817		0.164141	0.0217617	0.421382	0.554236		0.299993
infA	M9 + glucose 0.2% + NaCl 300 mM + casamino acids 0.05% + H2O2 10uM	0.103778	-1.18606e-21	0.608625	0.391375		0.0454871	0.0524771	0.947523	-6.23049e-17		0.156509
infA	M9 + glucose 0.2% + NaCl 300 mM + H2O2 10uM + ethanol 3%	0.0730912	7.82639e-22	0.02272	0.97728		0.0451885	0.00335046	0.0394718	0.947095		0.0946902
infA	M9 + glucose 0.2% + casamino acids 0.05% + H2O2 10uM + ethanol 3%	0.0577573	0.366501	-6.16298e-33	0.633499		0.117473	0.430665	0.00615283	0.568403		0.212509
infA	M9 + glucose 0.2% + NaCl 300 mM + casamino acids 0.05% + H2O2 10uM + ethanol 3%	0.145629	-1.71816e-36	0.0725173	0.927483	-1.69592e-22	0.138495	0.0177086	0.42046	0.00591322	0.556394	0.236395
serU	M9 + glucose 0.2% + NaCl 300 mM + casamino acids 0.05%	0.0434961	0.234988	0.765012			0.0164726
serU	M9 + glucose 0.2% + NaCl 300 mM + H2O2 10uM	0.0430915	0.987894	0.0121059			0.0167263
serU	M9 + glucose 0.2% + NaCl 300 mM + ethanol 3%	0.0792417	0.388199	0.611801			0.0835934
serU	M9 + glucose 0.2% + casamino acids 0.05% + H2O2 10uM	0.0682936	1	1.10182e-17			0.0329419
serU	M9 + glucose 0.2% + casamino acids 0.05% + ethanol 3%	0.107413	0.671252	0.328748			0.101874
serU	M9 + glucose 0.2% + H2O2 10uM + ethanol 3%	0.0544231	0.112946	0.887054			0.017095
serU	M9 + glucose 0.2% + casamino acids 0.05%	0.0533904	1	2.22045e-16			0.141401
serU	M9 + glucose 0.2% + NaCl 300 mM + casamino acids 0.05% + ethanol 3%	0.0894523	0.469857	0.530143	0		0.19061	0.171179	0.556539	0.272684		0.346888
serU	M9 + glucose 0.2% + NaCl 300 mM + casamino acids 0.05% + H2O2 10uM	0.0495339	0.319657	0.680343	0		0.0261555	0.234827	0.764867	-3.40383e-05		0.100812
serU	M9 + glucose 0.2% + NaCl 300 mM + H2O2 10uM + ethanol 3%	0.0886582	0.659712	1.2326e-32	0.340288		0.0663684	0.385287	0.0082304	0.606413		0.144872
serU	M9 + glucose 0.2% + casamino acids 0.05% + H2O2 10uM + ethanol 3%	0.0591257	0.592176	0	0.407824		0.129879	0.670862	0.00320812	0.330467		0.200078
serU	M9 + glucose 0.2% + NaCl 300 mM + casamino acids 0.05% + H2O2 10uM + ethanol 3%	0.0652805	0.56757	0.43243	-3.04882e-20	8.71092e-21	0.142579	0.170394	0.555936	0.00151945	0.273549	0.284061
lpxC	M9 + glucose 0.2% + NaCl 300 mM + casamino acids 0.05%	0.0374634	2.22045e-16	1			0.138292
lpxC	M9 + glucose 0.2% + NaCl 300 mM + H2O2 10uM	0.0632229	0.998183	0.00181709			0.0155756
lpxC	M9 + glucose 0.2% + NaCl 300 mM + ethanol 3%	0.071629	1	0			0.0720945
lpxC	M9 + glucose 0.2% + casamino acids 0.05% + H2O2 10uM	0.0423457	1	1.10182e-17			0.0363424
lpxC	M9 + glucose 0.2% + casamino acids 0.05% + ethanol 3%	0.068435	0.664689	0.335311			0.0940755
lpxC	M9 + glucose 0.2% + H2O2 10uM + ethanol 3%	0.0562633	0.111918	0.888082			0.0378498
lpxC	M9 + glucose 0.2% + casamino acids 0.05%	0.0444873	1	1.10182e-17			0.0214553
lpxC	M9 + glucose 0.2% + NaCl 300 mM + casamino acids 0.05% + ethanol 3%	0.0705702	0	2.19958e-17	1		0.189493	0.00647964	0.881213	0.194792		0.349868
lpxC	M9 + glucose 0.2% + NaCl 300 mM + casamino acids 0.05% + H2O2 10uM	0.0450406	0	1	0		0.123197	5.40458e-16	1	2.59953e-16		0.320133
lpxC	M9 + glucose 0.2% + NaCl 300 mM + H2O2 10uM + ethanol 3%	0.0812781	0.902137	0	0.0978625		0.0771075	0.998924	0.00104333	-0.000235174		0.136054
lpxC	M9 + glucose 0.2% + casamino acids 0.05% + H2O2 10uM + ethanol 3%	0.0574245	4.44089e-16	0	1		0.0878385	0.661015	0.00232551	0.335112		0.137101
lpxC	M9 + glucose 0.2% + NaCl 300 mM + casamino acids 0.05% + H2O2 10uM + ethanol 3%	0.0828288	1	0	7.54198e-17	-2.85958e-18	0.0888557	0.00132119	0.873874	0.0497096	0.161129	0.27807
pyrB	M9 + glucose 0.2% + NaCl 300 mM + casamino acids 0.05%	0.0412877	0	1			0.10841
pyrB	M9 + glucose 0.2% + NaCl 300 mM + H2O2 10uM	0.0813822	1	1.10182e-17			0.0198197
pyrB	M9 + glucose 0.2% + NaCl 300 mM + ethanol 3%	0.0987215	1.11022e-16	1			0.0868771
pyrB	M9 + glucose 0.2% + casamino acids 0.05% + H2O2 10uM	0.0971091	0.800633	0.199367			0.0193757
pyrB	M9 + glucose 0.2% + casamino acids 0.05% + ethanol 3%	0.124869	0.0166552	0.983345			0.0749861
pyrB	M9 + glucose 0.2% + H2O2 10uM + ethanol 3%	0.108678	2.22045e-16	1			0.0362876
pyrB	M9 + glucose 0.2% + casamino acids 0.05%	0.0771681	1	1.10182e-17			0.0989675
pyrB	M9 + glucose 0.2% + NaCl 300 mM + casamino acids 0.05% + ethanol 3%	0.184412	1	0	1.249e-16		0.13046	1.33653e-16	0.0166552	0.983345		0.351568
pyrB	M9 + glucose 0.2% + NaCl 300 mM + casamino acids 0.05% + H2O2 10uM	0.061662	-9.29115e-22	0.969473	0.0305266		0.0761162	0.00182592	0.806751	0.192849		0.111573
pyrB	M9 + glucose 0.2% + NaCl 300 mM + H2O2 10uM + ethanol 3%	0.113657	-3.68218e-18	0	1		0.0674111	0	1.07299e-16	1		0.171023
pyrB	M9 + glucose 0.2% + casamino acids 0.05% + H2O2 10uM + ethanol 3%	0.0578477	-1.1525e-16	1.11022e-16	1		0.125457	0.0160177	0.00342242	0.979352		0.222726
pyrB	M9 + glucose 0.2% + NaCl 300 mM + casamino acids 0.05% + H2O2 10uM + ethanol 3%	0.123317	-1.67732e-21	-5.59106e-22	0.670893	0.329107	0.130998	-0.00102459	0.0161226	0.00181078	0.98358	0.262004
asnS	M9 + glucose 0.2% + NaCl 300 mM + casamino acids 0.05%	0.0491917	0.394949	0.605051			0.0436352
asnS	M9 + glucose 0.2% + NaCl 300 mM + H2O2 10uM	0.0647216	1	1.10182e-17			0.0235336
asnS	M9 + glucose 0.2% + NaCl 300 mM + ethanol 3%	0.0987268	1	0			0.0798695
asnS	M9 + glucose 0.2% + casamino acids 0.05% + H2O2 10uM	0.142553	0.911145	0.0888547			0.0218871
asnS	M9 + glucose 0.2% + casamino acids 0.05% + ethanol 3%	0.0624157	0	1			0.107896
asnS	M9 + glucose 0.2% + H2O2 10uM + ethanol 3%	0.0845287	0.0291904	0.97081			0.0231024
asnS	M9 + glucose 0.2% + casamino acids 0.05%	0.0545413	1	0			0.0369438
asnS	M9 + glucose 0.2% + NaCl 300 mM + casamino acids 0.05% + ethanol 3%	0.0944354	0.138208	0	0.861792		0.182984	0.826411	0.389841	-0.0515741		0.37737
asnS	M9 + glucose 0.2% + NaCl 300 mM + casamino acids 0.05% + H2O2 10uM	0.0951186	0.451246	0.548754	0		0.0155669	0.367164	0.572335	0.0441286		0.0434342
asnS	M9 + glucose 0.2% + NaCl 300 mM + H2O2 10uM + ethanol 3%	0.0953784	1	0	2.20229e-17		0.0589635	1	-1.57718e-16	-2.49902e-16		0.14737
asnS	M9 + glucose 0.2% + casamino acids 0.05% + H2O2 10uM + ethanol 3%	0.045431	1	0	2.20229e-17		0.240326	-0.00600846	0.00735157	0.993952		0.201133
asnS	M9 + glucose 0.2% + NaCl 300 mM + casamino acids 0.05% + H2O2 10uM + ethanol 3%	0.128508	0.568132	-2.52309e-21	1.26155e-21	0.431868	0.122957	0.913757	0.295819	-0.0710974	-0.00209148	0.279144
elaB	M9 + glucose 0.2% + NaCl 300 mM + casamino acids 0.05%	0.159202	1.10453e-17	1			0.127009
elaB	M9 + glucose 0.2% + NaCl 300 mM + H2O2 10uM	0.206546	1	2.34459e-18			0.0320454
elaB	M9 + glucose 0.2% + NaCl 300 mM + ethanol 3%	0.286775	0.0187178	0.981282			0.137279
elaB	M9 + glucose 0.2% + casamino acids 0.05% + H2O2 10uM	0.203243	0.713392	0.286608			0.0689866
elaB	M9 + glucose 0.2% + casamino acids 0.05% + ethanol 3%	0.688524	1.10453e-17	1			0.241021
elaB	M9 + glucose 0.2% + H2O2 10uM + ethanol 3%	0.213088	0.114327	0.885673			0.103388
elaB	M9 + glucose 0.2% + casamino acids 0.05%	0.308618	1	0			0.207533
elaB	M9 + glucose 0.2% + NaCl 300 mM + casamino acids 0.05% + ethanol 3%	0.340622	5.6121e-17	0	1		0.162902	0.00845774	0.000610289	0.990515		0.264482
elaB	M9 + glucose 0.2% + NaCl 300 mM + casamino acids 0.05% + H2O2 10uM	0.12543	-8.13152e-20	0	1		0.100038	0.0513374	0.822554	0.165829		0.244416
elaB	M9 + glucose 0.2% + NaCl 300 mM + H2O2 10uM + ethanol 3%	0.351512	0.0515305	0	0.948469		0.162992	0.0313486	0.0660492	0.906378		0.355067
elaB	M9 + glucose 0.2% + casamino acids 0.05% + H2O2 10uM + ethanol 3%	0.255519	-2.85958e-18	5.55112e-17	1		0.237083	0.0592144	0.0760697	0.856391		0.371506
elaB	M9 + glucose 0.2% + NaCl 300 mM + casamino acids 0.05% + H2O2 10uM + ethanol 3%	0.327697	1.53996e-21	5.13319e-22	0.0668574	0.933143	0.124252	-0.00822433	0.0460518	0.0539018	0.880093	0.202957
hupB	M9 + glucose 0.2% + NaCl 300 mM + casamino acids 0.05%	0.0400432	0.300906	0.699094			0.0649114
hupB	M9 + glucose 0.2% + NaCl 300 mM + H2O2 10uM	0.0822363	1	0			0.0627937
hupB	M9 + glucose 0.2% + NaCl 300 mM + ethanol 3%	0.0880269	1.10453e-17	1			0.180855
hupB	M9 + glucose 0.2% + casamino acids 0.05% + H2O2 10uM	0.0565966	0.789879	0.210121			0.010687
hupB	M9 + glucose 0.2% + casamino acids 0.05% + ethanol 3%	0.0496698	0.142801	0.857199			0.068175
hupB	M9 + glucose 0.2% + H2O2 10uM + ethanol 3%	0.0538793	0.0212837	0.978716			0.0139003
hupB	M9 + glucose 0.2% + casamino acids 0.05%	0.0245114	0.142766	0.857234			0.100702
hupB	M9 + glucose 0.2% + NaCl 300 mM + casamino acids 0.05% + ethanol 3%	0.0929557	7.99415e-22	0.143481	0.856519		0.140403	0.0548128	0.132412	0.807687		0.296989
hupB	M9 + glucose 0.2% + NaCl 300 mM + casamino acids 0.05% + H2O2 10uM	0.0888515	0.378899	0.621101	0		0.0131803	0.247375	0.587387	0.149554		0.0468594
hupB	M9 + glucose 0.2% + NaCl 300 mM + H2O2 10uM + ethanol 3%	0.123424	1	0	2.20229e-17		0.152495	-0.00356487	0.014316	0.983906		0.393657
hupB	M9 + glucose 0.2% + casamino acids 0.05% + H2O2 10uM + ethanol 3%	0.0815431	0.0989501	0	0.90105		0.0269104	0.13644	0.0344275	0.825926		0.0650756
hupB	M9 + glucose 0.2% + NaCl 300 mM + casamino acids 0.05% + H2O2 10uM + ethanol 3%	0.0924144	0.997873	0.00212738	-2.81764e-19	8.0504e-20	0.0708867	0.0456025	0.126068	0.024732	0.794089	0.253798
pheM	M9 + glucose 0.2% + NaCl 300 mM + casamino acids 0.05%	0.0458721	1.11022e-16	1			0.0529346
pheM	M9 + glucose 0.2% + NaCl 300 mM + H2O2 10uM	0.0831379	1	0			0.0532554
pheM	M9 + glucose 0.2% + NaCl 300 mM + ethanol 3%	0.0396079	1.10453e-17	1			0.112836
pheM	M9 + glucose 0.2% + casamino acids 0.05% + H2O2 10uM	0.0421646	0.835316	0.164684			0.0161857
pheM	M9 + glucose 0.2% + casamino acids 0.05% + ethanol 3%	0.0617557	1	0			0.0354576
pheM	M9 + glucose 0.2% + H2O2 10uM + ethanol 3%	0.0392827	0.0441136	0.955886			0.0166472
pheM	M9 + glucose 0.2% + casamino acids 0.05%	0.0266799	1	6.93889e-17			0.151606
pheM	M9 + glucose 0.2% + NaCl 300 mM + casamino acids 0.05% + ethanol 3%	0.0824848	0	2.19958e-17	1		0.146968	4.73285e-17	1	-1.8156e-16		0.358069
pheM	M9 + glucose 0.2% + NaCl 300 mM + casamino acids 0.05% + H2O2 10uM	0.0829921	0	1	-2.46519e-32		0.0137272	-0.00580312	0.838321	0.144862		0.0742594
pheM	M9 + glucose 0.2% + NaCl 300 mM + H2O2 10uM + ethanol 3%	0.0566759	1	0	1.11022e-16		0.114206	-0.00311209	0.0400519	0.956647		0.170193
pheM	M9 + glucose 0.2% + casamino acids 0.05% + H2O2 10uM + ethanol 3%	0.0513031	1	1.2326e-32	1.11022e-16		0.0469001	0.576653	0.0697808	0.332667		0.155613
pheM	M9 + glucose 0.2% + NaCl 300 mM + casamino acids 0.05% + H2O2 10uM + ethanol 3%	0.228492	-1.24556e-21	0.610214	-1.66075e-21	0.389786	0.0445072	-0.0852937	0.665422	0.0886954	0.309216	0.162482
seqA	M9 + glucose 0.2% + NaCl 300 mM + casamino acids 0.05%	0.0695966	0.260813	0.739187			0.0509229
seqA	M9 + glucose 0.2% + NaCl 300 mM + H2O2 10uM	0.154251	1	1.10318e-17			0.083341
seqA	M9 + glucose 0.2% + NaCl 300 mM + ethanol 3%	0.0591854	1	0			0.123771
seqA	M9 + glucose 0.2% + casamino acids 0.05% + H2O2 10uM	0.177894	0.737984	0.262016			0.0279763
seqA	M9 + glucose 0.2% + casamino acids 0.05% + ethanol 3%	0.100475	0	1			0.0802001
seqA	M9 + glucose 0.2% + H2O2 10uM + ethanol 3%	0.0668192	0.00487009	0.99513			0.0265326
seqA	M9 + glucose 0.2% + casamino acids 0.05%	0.078117	1	0			0.038556
seqA	M9 + glucose 0.2% + NaCl 300 mM + casamino acids 0.05% + ethanol 3%	0.149886	2.19958e-17	0	1		0.137301	0.61918	0.0848449	0.270512		0.329986
seqA	M9 + glucose 0.2% + NaCl 300 mM + casamino acids 0.05% + H2O2 10uM	0.122458	0	1	1.10182e-17		0.0309427	0.182271	0.59376	0.177841		0.229418
seqA	M9 + glucose 0.2% + NaCl 300 mM + H2O2 10uM + ethanol 3%	0.348581	1	0	4.44089e-16		0.107855	1	-8.03987e-17	-1.1038e-16		0.274653
seqA	M9 + glucose 0.2% + casamino acids 0.05% + H2O2 10uM + ethanol 3%	0.114022	0	-1.38778e-17	1		0.0550821	0.000582809	0.00130143	0.998373		0.1245
seqA	M9 + glucose 0.2% + NaCl 300 mM + casamino acids 0.05% + H2O2 10uM + ethanol 3%	0.126429	0	1	1.86493e-16	-5.32837e-17	0.256449	0.781628	0.0325189	-0.393168	0.502218	0.425778
yejL	M9 + glucose 0.2% + NaCl 300 mM + casamino acids 0.05%	0.0603664	0.315402	0.684598			0.0148114
yejL	M9 + glucose 0.2% + NaCl 300 mM + H2O2 10uM	0.0855	1	1.10182e-17			0.0198245
yejL	M9 + glucose 0.2% + NaCl 300 mM + ethanol 3%	0.0837542	1.10453e-17	1			0.0775748
yejL	M9 + glucose 0.2% + casamino acids 0.05% + H2O2 10uM	0.0348533	0.837956	0.162044			0.0161647
yejL	M9 + glucose 0.2% + casamino acids 0.05% + ethanol 3%	0.0654391	0.301483	0.698517			0.0696742
yejL	M9 + glucose 0.2% + H2O2 10uM + ethanol 3%	0.0624002	0.0875684	0.912432			0.0315534
yejL	M9 + glucose 0.2% + casamino acids 0.05%	0.0255199	1	0			0.213214
yejL	M9 + glucose 0.2% + NaCl 300 mM + casamino acids 0.05% + ethanol 3%	0.107456	-2.61561e-21	0.207263	0.792737		0.131015	0.11489	0.263448	0.615703		0.295732
yejL	M9 + glucose 0.2% + NaCl 300 mM + casamino acids 0.05% + H2O2 10uM	0.140509	0.797604	0.202396	0		0.0190301	0.2739	0.602866	0.111202		0.346066
yejL	M9 + glucose 0.2% + NaCl 300 mM + H2O2 10uM + ethanol 3%	0.105181	1	0	2.20229e-17		0.109003	0.0135332	0.0530952	0.92153		0.194589
yejL	M9 + glucose 0.2% + casamino acids 0.05% + H2O2 10uM + ethanol 3%	0.0745682	0.204709	0	0.795291		0.0358815	0.28573	0.0565616	0.659603		0.096794
yejL	M9 + glucose 0.2% + NaCl 300 mM + casamino acids 0.05% + H2O2 10uM + ethanol 3%	0.091091	0	0	1	0	0.262948	0.0940498	0.24766	0.0335722	0.614858	0.298665
yfaY	M9 + glucose 0.2% + NaCl 300 mM + casamino acids 0.05%	0.0981667	0	1			0.0796656
yfaY	M9 + glucose 0.2% + NaCl 300 mM + H2O2 10uM	0.13262	1	0			0.0888965
yfaY	M9 + glucose 0.2% + NaCl 300 mM + ethanol 3%	0.175102	1.10453e-17	1			0.0794331
yfaY	M9 + glucose 0.2% + casamino acids 0.05% + H2O2 10uM	0.166006	0.949067	0.050933			0.0329146
yfaY	M9 + glucose 0.2% + casamino acids 0.05% + ethanol 3%	0.233241	2.22045e-16	1			0.109618
yfaY	M9 + glucose 0.2% + H2O2 10uM + ethanol 3%	0.149542	0.183507	0.816493			0.0256806
yfaY	M9 + glucose 0.2% + casamino acids 0.05%	0.152527	1.11022e-16	1			0.122524
yfaY	M9 + glucose 0.2% + NaCl 300 mM + casamino acids 0.05% + ethanol 3%	0.198815	5.55112e-17	0	1		0.0763528	8.36285e-17	8.60537e-17	1		0.162017
yfaY	M9 + glucose 0.2% + NaCl 300 mM + casamino acids 0.05% + H2O2 10uM	0.171461	0.922737	0.0772633	0		0.046576	0.0624244	0.911792	0.0256205		0.157824
yfaY	M9 + glucose 0.2% + NaCl 300 mM + H2O2 10uM + ethanol 3%	0.187109	0	2.19958e-17	1		0.0508583	0.0519595	0.06503	0.914771		0.134034
yfaY	M9 + glucose 0.2% + casamino acids 0.05% + H2O2 10uM + ethanol 3%	0.203236	1	0	8.04071e-17		0.378638	0.125002	0.0674225	0.822654		0.401169
yfaY	M9 + glucose 0.2% + NaCl 300 mM + casamino acids 0.05% + H2O2 10uM + ethanol 3%	0.382038	-2.85958e-18	0	2.77556e-17	1	0.35077	-0.0909927	0.0408772	0.0262058	1.05023	0.674841
yfeY	M9 + glucose 0.2% + NaCl 300 mM + casamino acids 0.05%	0.158683	0.125209	0.874791			0.0524047
yfeY	M9 + glucose 0.2% + NaCl 300 mM + H2O2 10uM	0.246394	1	5.55112e-17			0.0892163
yfeY	M9 + glucose 0.2% + NaCl 300 mM + ethanol 3%	0.130798	0.50044	0.49956			0.0730898
yfeY	M9 + glucose 0.2% + casamino acids 0.05% + H2O2 10uM	0.176968	0.745932	0.254068			0.039108
yfeY	M9 + glucose 0.2% + casamino acids 0.05% + ethanol 3%	0.132587	1	1.10182e-17			0.119392
yfeY	M9 + glucose 0.2% + H2O2 10uM + ethanol 3%	0.103655	0.988199	0.0118008			0.107205
yfeY	M9 + glucose 0.2% + casamino acids 0.05%	0.196744	0.957611	0.0423886			0.0860682
yfeY	M9 + glucose 0.2% + NaCl 300 mM + casamino acids 0.05% + ethanol 3%	0.0915455	0	0	1		0.12143	0.131419	0.873303	0.00735205		0.288849
yfeY	M9 + glucose 0.2% + NaCl 300 mM + casamino acids 0.05% + H2O2 10uM	0.3407	0	1	-2.46519e-32		0.0930961	0.0489595	0.691686	0.164109		0.282822
yfeY	M9 + glucose 0.2% + NaCl 300 mM + H2O2 10uM + ethanol 3%	0.12309	0.257428	0.0229318	0.71964		0.0578926	0.983892	0.0531482	0.0633038		0.231968
yfeY	M9 + glucose 0.2% + casamino acids 0.05% + H2O2 10uM + ethanol 3%	0.185257	0	1	0		0.143705	0.744479	0.253566	0.0019466		0.229385
yfeY	M9 + glucose 0.2% + NaCl 300 mM + casamino acids 0.05% + H2O2 10uM + ethanol 3%	0.316221	1	1.11022e-16	-3.78793e-17	7.28177e-17	0.0937529	-0.0305967	0.679407	0.150701	0.163841	0.141515
dnaX	M9 + glucose 0.2% + NaCl 300 mM + casamino acids 0.05%	0.139732	0.0259123	0.974088			0.135702
dnaX	M9 + glucose 0.2% + NaCl 300 mM + H2O2 10uM	0.1296	0.690815	0.309185			0.101487
dnaX	M9 + glucose 0.2% + NaCl 300 mM + ethanol 3%	0.171927	1.10453e-17	1			0.118012
dnaX	M9 + glucose 0.2% + casamino acids 0.05% + H2O2 10uM	0.114455	1	0			0.136227
dnaX	M9 + glucose 0.2% + casamino acids 0.05% + ethanol 3%	0.124021	0.313612	0.686388			0.165536
dnaX	M9 + glucose 0.2% + H2O2 10uM + ethanol 3%	0.24378	3.46945e-18	1			0.0525835
dnaX	M9 + glucose 0.2% + casamino acids 0.05%	0.205326	1	0			0.0543956
dnaX	M9 + glucose 0.2% + NaCl 300 mM + casamino acids 0.05% + ethanol 3%	0.133434	2.86757e-21	0.0548113	0.945189		0.134217	0.00337821	0.312209	0.682094		0.343674
dnaX	M9 + glucose 0.2% + NaCl 300 mM + casamino acids 0.05% + H2O2 10uM	0.158668	0.0304262	0	0.969574		0.153743	0.0212555	0.975146	0.00348093		0.369556
dnaX	M9 + glucose 0.2% + NaCl 300 mM + H2O2 10uM + ethanol 3%	0.264931	6.09864e-19	0	1		0.259217	-3.5474e-17	0	1		0.448052
dnaX	M9 + glucose 0.2% + casamino acids 0.05% + H2O2 10uM + ethanol 3%	0.298974	0.0745836	0	0.925416		0.107867	0.313612	5.41764e-17	0.686388		0.370583
dnaX	M9 + glucose 0.2% + NaCl 300 mM + casamino acids 0.05% + H2O2 10uM + ethanol 3%	0.331132	0	0	2.82841e-17	1	0.179989	0.00551968	0.312727	-0.00224249	0.682896	0.524912
htpX	M9 + glucose 0.2% + NaCl 300 mM + casamino acids 0.05%	0.116036	2.22045e-16	1			0.0705125
htpX	M9 + glucose 0.2% + NaCl 300 mM + H2O2 10uM	0.0868677	0.68985	0.31015			0.0471983
htpX	M9 + glucose 0.2% + NaCl 300 mM + ethanol 3%	0.0999826	1.11022e-16	1			0.0704064
htpX	M9 + glucose 0.2% + casamino acids 0.05% + H2O2 10uM	0.196579	0.0647398	0.93526			0.101909
htpX	M9 + glucose 0.2% + casamino acids 0.05% + ethanol 3%	0.117155	0.603373	0.396627			0.0396161
htpX	M9 + glucose 0.2% + H2O2 10uM + ethanol 3%	0.110041	1.10453e-17	1			0.0284745
htpX	M9 + glucose 0.2% + casamino acids 0.05%	0.0886588	1	1.38778e-17			0.0972021
htpX	M9 + glucose 0.2% + NaCl 300 mM + casamino acids 0.05% + ethanol 3%	0.136645	-2.22045e-16	1	0		0.0733125	9.3435e-17	0.603373	0.396627		0.28651
htpX	M9 + glucose 0.2% + NaCl 300 mM + casamino acids 0.05% + H2O2 10uM	0.289804	0	2.19958e-17	1		0.142497	0.0672954	0.936894	0.130999		0.285453
htpX	M9 + glucose 0.2% + NaCl 300 mM + H2O2 10uM + ethanol 3%	0.220067	0.797743	0	0.202257		0.0742674	-1.21445e-17	-1.83199e-16	1		0.183887
htpX	M9 + glucose 0.2% + casamino acids 0.05% + H2O2 10uM + ethanol 3%	0.120136	0	1	0		0.114283	0.61431	0.0407995	0.407378		0.359383
htpX	M9 + glucose 0.2% + NaCl 300 mM + casamino acids 0.05% + H2O2 10uM + ethanol 3%	0.176645	0	1	-7.54198e-17	3.92481e-17	0.123069	0.0213014	0.611238	0.0132963	0.392138	0.283908
uspB	M9 + glucose 0.2% + NaCl 300 mM + casamino acids 0.05%	0.103576	1.11022e-16	1			0.138417
uspB	M9 + glucose 0.2% + NaCl 300 mM + H2O2 10uM	0.0830362	0.816824	0.183176			0.05119
uspB	M9 + glucose 0.2% + NaCl 300 mM + ethanol 3%	0.101094	7.54876e-18	1			0.107741
uspB	M9 + glucose 0.2% + casamino acids 0.05% + H2O2 10uM	0.103126	1	1.10182e-17			0.145482
uspB	M9 + glucose 0.2% + casamino acids 0.05% + ethanol 3%	0.0717492	2.77556e-17	1			0.135727
uspB	M9 + glucose 0.2% + H2O2 10uM + ethanol 3%	0.113549	0.0524147	0.947585			0.0465754
uspB	M9 + glucose 0.2% + casamino acids 0.05%	0.173794	1	0			0.184413
uspB	M9 + glucose 0.2% + NaCl 300 mM + casamino acids 0.05% + ethanol 3%	0.197212	-1.11022e-16	-2.85958e-18	1		0.12814	-3.28975e-18	7.7861e-17	1		0.240423
uspB	M9 + glucose 0.2% + NaCl 300 mM + casamino acids 0.05% + H2O2 10uM	0.200262	-1.54989e-20	0.659766	0.340234		0.0613095	-1.93254e-16	1	-3.32782e-16		0.135966
uspB	M9 + glucose 0.2% + NaCl 300 mM + H2O2 10uM + ethanol 3%	0.234942	0	0	1		0.260644	0.160684	0.0432207	0.810747		0.509308
uspB	M9 + glucose 0.2% + casamino acids 0.05% + H2O2 10uM + ethanol 3%	0.294466	0	-6.93889e-18	1		0.293114	0.000899837	0.0513403	0.949459		0.557862
uspB	M9 + glucose 0.2% + NaCl 300 mM + casamino acids 0.05% + H2O2 10uM + ethanol 3%	0.242619	0	1.11022e-16	1.81875e-17	1	0.261422	-0.0143325	-0.00315602	0.0526244	0.955023	0.419801
ftsN	M9 + glucose 0.2% + NaCl 300 mM + casamino acids 0.05%	0.0881335	1.11022e-16	1			0.16029
ftsN	M9 + glucose 0.2% + NaCl 300 mM + H2O2 10uM	0.12742	0.948283	0.0517173			0.113149
ftsN	M9 + glucose 0.2% + NaCl 300 mM + ethanol 3%	0.177426	1.10453e-17	1			0.112537
ftsN	M9 + glucose 0.2% + casamino acids 0.05% + H2O2 10uM	0.200134	1	0			0.0701758
ftsN	M9 + glucose 0.2% + casamino acids 0.05% + ethanol 3%	0.132353	0.308107	0.691893			0.0941777
ftsN	M9 + glucose 0.2% + H2O2 10uM + ethanol 3%	0.138112	1.10453e-17	1			0.0546822
ftsN	M9 + glucose 0.2% + casamino acids 0.05%	0.277292	0.907688	0.0923117			0.249885
ftsN	M9 + glucose 0.2% + NaCl 300 mM + casamino acids 0.05% + ethanol 3%	0.153517	1.08163e-16	0	1		0.0913743	-1.99474e-16	0.308107	0.691893		0.274419
ftsN	M9 + glucose 0.2% + NaCl 300 mM + casamino acids 0.05% + H2O2 10uM	0.0891441	0	1	0		0.205466	-2.23177e-16	1	6.14754e-17		0.491033
ftsN	M9 + glucose 0.2% + NaCl 300 mM + H2O2 10uM + ethanol 3%	0.110208	-1.15776e-16	1.11022e-16	1		0.161691	5.63207e-17	-1.55829e-16	1		0.263695
ftsN	M9 + glucose 0.2% + casamino acids 0.05% + H2O2 10uM + ethanol 3%	0.141617	0.147	0	0.853		0.0507938	0.308107	-1.12666e-17	0.691893		0.118418
ftsN	M9 + glucose 0.2% + NaCl 300 mM + casamino acids 0.05% + H2O2 10uM + ethanol 3%	0.2009	-3.42916e-22	0.114274	1.60028e-22	0.885726	0.136898	6.13972e-16	0.308107	-3.73726e-16	0.691893	0.332027
cytR	M9 + glucose 0.2% + NaCl 300 mM + casamino acids 0.05%	0.206634	0.316474	0.683526			0.0547072
cytR	M9 + glucose 0.2% + NaCl 300 mM + H2O2 10uM	0.0968546	0.96786	0.0321402			0.0553981
cytR	M9 + glucose 0.2% + NaCl 300 mM + ethanol 3%	0.0934428	1	1.11022e-16			0.230339
cytR	M9 + glucose 0.2% + casamino acids 0.05% + H2O2 10uM	0.133392	1	1.10182e-17			0.0435033
cytR	M9 + glucose 0.2% + casamino acids 0.05% + ethanol 3%	0.153232	0.428315	0.571685			0.0674707
cytR	M9 + glucose 0.2% + H2O2 10uM + ethanol 3%	0.0584818	1.10453e-17	1			0.0534444
cytR	M9 + glucose 0.2% + casamino acids 0.05%	0.168773	1	1.10318e-17			0.131438
cytR	M9 + glucose 0.2% + NaCl 300 mM + casamino acids 0.05% + ethanol 3%	0.143562	1	0	1.11022e-16		0.0983076	0.344856	0.352202	0.307998		0.296016
cytR	M9 + glucose 0.2% + NaCl 300 mM + casamino acids 0.05% + H2O2 10uM	0.200882	0.735571	0.264429	0		0.245867	0.31453	0.679548	0.00558031		0.439807
cytR	M9 + glucose 0.2% + NaCl 300 mM + H2O2 10uM + ethanol 3%	0.331516	1	0	8.67362e-18		0.100525	0.997593	0.00420326	0.00341853		0.211923
cytR	M9 + glucose 0.2% + casamino acids 0.05% + H2O2 10uM + ethanol 3%	0.115711	0.979614	1.2326e-32	0.0203858		0.276968	0.428315	1.07786e-16	0.571685		0.42609
cytR	M9 + glucose 0.2% + NaCl 300 mM + casamino acids 0.05% + H2O2 10uM + ethanol 3%	0.191514	1	0	4.47098e-17	-2.32697e-17	0.181676	0.0174299	0.23118	0.391267	0.338542	0.711859
gadX	M9 + glucose 0.2% + NaCl 300 mM + casamino acids 0.05%	0.111134	1.11022e-16	1			0.193691
gadX	M9 + glucose 0.2% + NaCl 300 mM + H2O2 10uM	0.0857671	1	1.10318e-17			0.0483346
gadX	M9 + glucose 0.2% + NaCl 300 mM + ethanol 3%	0.077085	0.834433	0.165567			0.125438
gadX	M9 + glucose 0.2% + casamino acids 0.05% + H2O2 10uM	0.147616	1	1.10182e-17			0.176269
gadX	M9 + glucose 0.2% + casamino acids 0.05% + ethanol 3%	0.0777233	1.11022e-16	1			0.193051
gadX	M9 + glucose 0.2% + H2O2 10uM + ethanol 3%	0.0687666	1.10453e-17	1			0.0487288
gadX	M9 + glucose 0.2% + casamino acids 0.05%	0.182482	1	1.10182e-17			0.0171308
gadX	M9 + glucose 0.2% + NaCl 300 mM + casamino acids 0.05% + ethanol 3%	0.0852925	0.318726	0	0.681274		0.063281	0.199649	0.197854	0.817466		0.200755
gadX	M9 + glucose 0.2% + NaCl 300 mM + casamino acids 0.05% + H2O2 10uM	0.184208	0	1	0		0.0891902	1.25415e-16	1	-7.11513e-17		0.229092
gadX	M9 + glucose 0.2% + NaCl 300 mM + H2O2 10uM + ethanol 3%	0.155339	0.637145	0	0.362855		0.130922	0.834433	3.9697e-17	0.165567		0.220921
gadX	M9 + glucose 0.2% + casamino acids 0.05% + H2O2 10uM + ethanol 3%	0.144005	-5.55112e-17	1.10182e-17	1		0.323435	1.26925e-16	6.99966e-17	1		0.516394
gadX	M9 + glucose 0.2% + NaCl 300 mM + casamino acids 0.05% + H2O2 10uM + ethanol 3%	0.149817	0	0	0	1	0.162015	0.233389	0.290436	-0.20563	0.961598	0.501403
trmU	M9 + glucose 0.2% + NaCl 300 mM + casamino acids 0.05%	0.0766182	1.11022e-16	1			0.0771222
trmU	M9 + glucose 0.2% + NaCl 300 mM + H2O2 10uM	0.0664804	1	0			0.06864
trmU	M9 + glucose 0.2% + NaCl 300 mM + ethanol 3%	0.0824998	0.396594	0.603406			0.0738118
trmU	M9 + glucose 0.2% + casamino acids 0.05% + H2O2 10uM	0.152961	0.429189	0.570811			0.0430621
trmU	M9 + glucose 0.2% + casamino acids 0.05% + ethanol 3%	0.105419	0.479385	0.520615			0.0962561
trmU	M9 + glucose 0.2% + H2O2 10uM + ethanol 3%	0.160256	0.133767	0.866233			0.0247763
trmU	M9 + glucose 0.2% + casamino acids 0.05%	0.100091	1	1.10182e-17			0.10836
trmU	M9 + glucose 0.2% + NaCl 300 mM + casamino acids 0.05% + ethanol 3%	0.131048	-1.70996e-21	0.956328	0.0436721		0.157488	-0.00178143	0.461026	0.517609		0.291644
trmU	M9 + glucose 0.2% + NaCl 300 mM + casamino acids 0.05% + H2O2 10uM	0.117382	0	1	-5.55112e-17		0.0313316	0.551038	0.261227	0.170042		0.3563
trmU	M9 + glucose 0.2% + NaCl 300 mM + H2O2 10uM + ethanol 3%	0.150524	0.843497	0	0.156503		0.107858	0.650122	0.0261158	0.344257		0.168461
trmU	M9 + glucose 0.2% + casamino acids 0.05% + H2O2 10uM + ethanol 3%	0.0965454	-2.5676e-21	0.360556	0.639444		0.0339585	0.156796	0.152318	0.679739		0.0627926
trmU	M9 + glucose 0.2% + NaCl 300 mM + casamino acids 0.05% + H2O2 10uM + ethanol 3%	0.17939	0	0	1	0	0.213636	0.554225	0.256565	0.0707942	0.144548	0.323713
yafL	M9 + glucose 0.2% + NaCl 300 mM + casamino acids 0.05%	0.105473	2.22045e-16	1			0.163244
yafL	M9 + glucose 0.2% + NaCl 300 mM + H2O2 10uM	0.0573779	0.533444	0.466556			0.0530608
yafL	M9 + glucose 0.2% + NaCl 300 mM + ethanol 3%	0.104446	0.907128	0.0928723			0.0714858
yafL	M9 + glucose 0.2% + casamino acids 0.05% + H2O2 10uM	0.153475	0.829654	0.170346			0.0411068
yafL	M9 + glucose 0.2% + casamino acids 0.05% + ethanol 3%	0.128916	0.446995	0.553005			0.0296954
yafL	M9 + glucose 0.2% + H2O2 10uM + ethanol 3%	0.103261	0.159379	0.840621			0.0330175
yafL	M9 + glucose 0.2% + casamino acids 0.05%	0.131347	1	1.10318e-17			0.112795
yafL	M9 + glucose 0.2% + NaCl 300 mM + casamino acids 0.05% + ethanol 3%	0.0861799	-2.22045e-16	1	0		0.0757318	0.105511	0.452995	0.484125		0.2653
yafL	M9 + glucose 0.2% + NaCl 300 mM + casamino acids 0.05% + H2O2 10uM	0.151061	0	0	1		0.226199	0.0361991	0.903879	0.0699164		0.297067
yafL	M9 + glucose 0.2% + NaCl 300 mM + H2O2 10uM + ethanol 3%	0.0804637	1	0	2.20229e-17		0.11489	0.618368	0.143585	0.295909		0.154046
yafL	M9 + glucose 0.2% + casamino acids 0.05% + H2O2 10uM + ethanol 3%	0.0844089	1.19739e-21	0.676741	0.323259		0.0265451	0.404687	0.0947724	0.500558		0.171142
yafL	M9 + glucose 0.2% + NaCl 300 mM + casamino acids 0.05% + H2O2 10uM + ethanol 3%	0.0880493	2.48298e-17	1	3.31065e-17	0	0.19104	0.138606	0.323247	0.167893	0.408655	0.335229
ybeB	M9 + glucose 0.2% + NaCl 300 mM + casamino acids 0.05%	0.132682	0.279961	0.720039			0.0550146
ybeB	M9 + glucose 0.2% + NaCl 300 mM + H2O2 10uM	0.150253	1	1.10182e-17			0.0696218
ybeB	M9 + glucose 0.2% + NaCl 300 mM + ethanol 3%	0.103219	1	0			0.15859
ybeB	M9 + glucose 0.2% + casamino acids 0.05% + H2O2 10uM	0.113788	0.756649	0.243351			0.021554
ybeB	M9 + glucose 0.2% + casamino acids 0.05% + ethanol 3%	0.0883738	0.635641	0.364359			0.123291
ybeB	M9 + glucose 0.2% + H2O2 10uM + ethanol 3%	0.089326	0	1			0.0225504
ybeB	M9 + glucose 0.2% + casamino acids 0.05%	0.140346	1	1.11022e-16			0.230473
ybeB	M9 + glucose 0.2% + NaCl 300 mM + casamino acids 0.05% + ethanol 3%	0.134429	6.30594e-19	0.240043	0.759957		0.1397	0.22504	0.536198	0.250068		0.352486
ybeB	M9 + glucose 0.2% + NaCl 300 mM + casamino acids 0.05% + H2O2 10uM	0.10066	-2.56224e-21	0.371629	0.628371		0.0683409	0.208349	0.587959	0.166583		0.116037
ybeB	M9 + glucose 0.2% + NaCl 300 mM + H2O2 10uM + ethanol 3%	0.147431	1	0	7.77156e-16		0.132265	1	-2.61528e-16	0		0.21711
ybeB	M9 + glucose 0.2% + casamino acids 0.05% + H2O2 10uM + ethanol 3%	0.154066	0.313014	0	0.686986		0.0738939	0.520383	0.132087	0.300376		0.222621
ybeB	M9 + glucose 0.2% + NaCl 300 mM + casamino acids 0.05% + H2O2 10uM + ethanol 3%	0.162697	0.696137	0.303863	1.33163e-20	-3.80465e-21	0.268811	0.156644	0.478588	0.115301	0.217327	0.451704
ybgC	M9 + glucose 0.2% + NaCl 300 mM + casamino acids 0.05%	0.13571	0.53001	0.46999			0.0457288
ybgC	M9 + glucose 0.2% + NaCl 300 mM + H2O2 10uM	0.174704	0.987324	0.012676			0.111663
ybgC	M9 + glucose 0.2% + NaCl 300 mM + ethanol 3%	0.236369	1	1.10182e-17			0.169087
ybgC	M9 + glucose 0.2% + casamino acids 0.05% + H2O2 10uM	0.053221	0.906561	0.093439			0.0097763
ybgC	M9 + glucose 0.2% + casamino acids 0.05% + ethanol 3%	0.0935743	0.318741	0.681259			0.0615484
ybgC	M9 + glucose 0.2% + H2O2 10uM + ethanol 3%	0.160545	0.247193	0.752807			0.0444091
ybgC	M9 + glucose 0.2% + casamino acids 0.05%	0.132338	1	0			0.146513
ybgC	M9 + glucose 0.2% + NaCl 300 mM + casamino acids 0.05% + ethanol 3%	0.153517	0.358816	0	0.641184		0.0840855	0.505846	0.45903	-0.0172524		0.432298
ybgC	M9 + glucose 0.2% + NaCl 300 mM + casamino acids 0.05% + H2O2 10uM	0.222947	0.346113	0	0.653887		0.24262	0.525677	0.452165	0.0226194		0.389247
ybgC	M9 + glucose 0.2% + NaCl 300 mM + H2O2 10uM + ethanol 3%	0.178444	1	0	0		0.102152	0.981273	0.00959753	0.00746889		0.161841
ybgC	M9 + glucose 0.2% + casamino acids 0.05% + H2O2 10uM + ethanol 3%	0.193276	0	2.22045e-16	1		0.0952021	0.614764	0.0769211	0.275985		0.574854
ybgC	M9 + glucose 0.2% + NaCl 300 mM + casamino acids 0.05% + H2O2 10uM + ethanol 3%	0.198764	0.422743	5.85938e-22	-2.92969e-22	0.577257	0.207756	0.51574	0.449048	0.0102468	-0.0101396	0.593289
ybgI	M9 + glucose 0.2% + NaCl 300 mM + casamino acids 0.05%	0.213533	0.098742	0.901258			0.0545449
ybgI	M9 + glucose 0.2% + NaCl 300 mM + H2O2 10uM	0.293943	1	5.55112e-17			0.156731
ybgI	M9 + glucose 0.2% + NaCl 300 mM + ethanol 3%	0.227364	1	0			0.10604
ybgI	M9 + glucose 0.2% + casamino acids 0.05% + H2O2 10uM	0.256887	0.442758	0.557242			0.11626
ybgI	M9 + glucose 0.2% + casamino acids 0.05% + ethanol 3%	0.257566	1.10453e-17	1			0.107499
ybgI	M9 + glucose 0.2% + H2O2 10uM + ethanol 3%	0.10283	0.111868	0.888132			0.103028
ybgI	M9 + glucose 0.2% + casamino acids 0.05%	0.266169	0.468222	0.531778			0.0905795
ybgI	M9 + glucose 0.2% + NaCl 300 mM + casamino acids 0.05% + ethanol 3%	0.220236	0	2.19958e-17	1		0.146077	0.142548	0.352744	0.455621		0.281254
ybgI	M9 + glucose 0.2% + NaCl 300 mM + casamino acids 0.05% + H2O2 10uM	0.269424	0.339345	0.660655	0		0.0667612	0.456722	0.508953	0.187664		0.167064
ybgI	M9 + glucose 0.2% + NaCl 300 mM + H2O2 10uM + ethanol 3%	0.284506	1	0	2.20229e-17		0.357142	1	5.75717e-17	-6.40282e-17		0.54263
ybgI	M9 + glucose 0.2% + casamino acids 0.05% + H2O2 10uM + ethanol 3%	0.270681	0	2.22045e-16	1		0.170948	0.0284314	0.101955	0.86324		0.285507
ybgI	M9 + glucose 0.2% + NaCl 300 mM + casamino acids 0.05% + H2O2 10uM + ethanol 3%	0.299667	1	0	7.54198e-17	-3.92481e-17	0.340938	0.105913	0.395624	-0.0362642	0.3483	0.715733
yehS	M9 + glucose 0.2% + NaCl 300 mM + casamino acids 0.05%	0.0732003	0	1			0.0881547
yehS	M9 + glucose 0.2% + NaCl 300 mM + H2O2 10uM	0.0760145	0.775275	0.224725			0.0423913
yehS	M9 + glucose 0.2% + NaCl 300 mM + ethanol 3%	0.0842256	1	1.10182e-17			0.0707528
yehS	M9 + glucose 0.2% + casamino acids 0.05% + H2O2 10uM	0.104557	0.515909	0.484091			0.0355889
yehS	M9 + glucose 0.2% + casamino acids 0.05% + ethanol 3%	0.117459	0	1			0.0802846
yehS	M9 + glucose 0.2% + H2O2 10uM + ethanol 3%	0.0790765	0.511962	0.488038			0.0338107
yehS	M9 + glucose 0.2% + casamino acids 0.05%	0.0895813	1	1.11022e-16			0.0732908
yehS	M9 + glucose 0.2% + NaCl 300 mM + casamino acids 0.05% + ethanol 3%	0.100735	0	1	0		0.151639	0.298215	0.103166	0.598606		0.248621
yehS	M9 + glucose 0.2% + NaCl 300 mM + casamino acids 0.05% + H2O2 10uM	0.112751	0	1	1.2326e-32		0.0399676	0.0185283	0.499917	0.420076		0.232995
yehS	M9 + glucose 0.2% + NaCl 300 mM + H2O2 10uM + ethanol 3%	0.0995372	1	0	6.66134e-16		0.0574104	0.781213	0.22974	0.0143098		0.130568
yehS	M9 + glucose 0.2% + casamino acids 0.05% + H2O2 10uM + ethanol 3%	0.141627	1.11022e-16	2.77556e-17	1		0.0828533	0.0579873	0.132283	0.85244		0.246357
yehS	M9 + glucose 0.2% + NaCl 300 mM + casamino acids 0.05% + H2O2 10uM + ethanol 3%	0.197541	1	1.11022e-16	5.38035e-17	0	0.0598733	0.520042	0.0113918	-0.0777944	0.553385	0.169274
aceB	M9 + glucose 0.2% + NaCl 300 mM + casamino acids 0.05%	0.0533286	2.22045e-16	1			0.0786248
aceB	M9 + glucose 0.2% + NaCl 300 mM + H2O2 10uM	0.103511	1	1.11022e-16			0.0287681
aceB	M9 + glucose 0.2% + NaCl 300 mM + ethanol 3%	0.12011	1.11022e-16	1			0.051059
aceB	M9 + glucose 0.2% + casamino acids 0.05% + H2O2 10uM	0.0567529	0.812299	0.187701			0.025225
aceB	M9 + glucose 0.2% + casamino acids 0.05% + ethanol 3%	0.0777753	1.11022e-16	1			0.133271
aceB	M9 + glucose 0.2% + H2O2 10uM + ethanol 3%	0.059708	0.00356473	0.996435			0.0258109
aceB	M9 + glucose 0.2% + casamino acids 0.05%	0.0594922	0.467355	0.532645			0.111913
aceB	M9 + glucose 0.2% + NaCl 300 mM + casamino acids 0.05% + ethanol 3%	0.0635697	1	0	2.20229e-17		0.15787	9.8138e-17	8.13518e-17	1		0.254072
aceB	M9 + glucose 0.2% + NaCl 300 mM + casamino acids 0.05% + H2O2 10uM	0.0802446	0.03485	0.96515	0		0.049005	0.0121452	0.802663	0.144413		0.101039
aceB	M9 + glucose 0.2% + NaCl 300 mM + H2O2 10uM + ethanol 3%	0.0606653	0	0	1		0.0424517	0.000110271	0.000416288	0.999685		0.104058
aceB	M9 + glucose 0.2% + casamino acids 0.05% + H2O2 10uM + ethanol 3%	0.0508881	0	-2.85958e-18	1		0.122708	0.000130612	0.000297606	0.999775		0.233739
aceB	M9 + glucose 0.2% + NaCl 300 mM + casamino acids 0.05% + H2O2 10uM + ethanol 3%	0.142251	1.11022e-16	0	1.65476e-17	1	0.0734485	-9.03963e-05	6.70654e-05	7.42349e-05	1.00005	0.18679
cbpA	M9 + glucose 0.2% + NaCl 300 mM + casamino acids 0.05%	0.0847728	1.10318e-17	1			0.0613178
cbpA	M9 + glucose 0.2% + NaCl 300 mM + H2O2 10uM	0.0978466	0.875041	0.124959			0.0296849
cbpA	M9 + glucose 0.2% + NaCl 300 mM + ethanol 3%	0.106128	1.10453e-17	1			0.136328
cbpA	M9 + glucose 0.2% + casamino acids 0.05% + H2O2 10uM	0.14819	0.946938	0.0530616			0.0236187
cbpA	M9 + glucose 0.2% + casamino acids 0.05% + ethanol 3%	0.151927	0.0293364	0.970664			0.0327451
cbpA	M9 + glucose 0.2% + H2O2 10uM + ethanol 3%	0.140417	1.10453e-17	1			0.0463452
cbpA	M9 + glucose 0.2% + casamino acids 0.05%	0.0925773	1	0			0.115673
cbpA	M9 + glucose 0.2% + NaCl 300 mM + casamino acids 0.05% + ethanol 3%	0.121723	3.88996e-20	0.0533217	0.946678		0.141535	-2.05102e-18	0.0293364	0.970664		0.280266
cbpA	M9 + glucose 0.2% + NaCl 300 mM + casamino acids 0.05% + H2O2 10uM	0.039524	0	1	2.20229e-17		0.0742039	0.00251484	0.958448	0.0316281		0.114797
cbpA	M9 + glucose 0.2% + NaCl 300 mM + H2O2 10uM + ethanol 3%	0.118588	1.11022e-16	0	1		0.0841052	2.45429e-17	0	1		0.156267
cbpA	M9 + glucose 0.2% + casamino acids 0.05% + H2O2 10uM + ethanol 3%	0.165343	2.53988e-22	0.0956726	0.904327		0.0540551	0.029406	0.000412483	0.970329		0.125887
cbpA	M9 + glucose 0.2% + NaCl 300 mM + casamino acids 0.05% + H2O2 10uM + ethanol 3%	0.135517	1.11022e-16	0	2.82841e-17	1	0.122062	-2.0071e-05	0.0293941	0.000150614	0.970454	0.301409
evgA	M9 + glucose 0.2% + NaCl 300 mM + casamino acids 0.05%	0.0390539	2.22045e-16	1			0.0986184
evgA	M9 + glucose 0.2% + NaCl 300 mM + H2O2 10uM	0.0359096	0.564609	0.435391			0.0203389
evgA	M9 + glucose 0.2% + NaCl 300 mM + ethanol 3%	0.103449	1	1.11022e-16			0.0708088
evgA	M9 + glucose 0.2% + casamino acids 0.05% + H2O2 10uM	0.0655013	0.779704	0.220296			0.0407597
evgA	M9 + glucose 0.2% + casamino acids 0.05% + ethanol 3%	0.0789116	0.131946	0.868054			0.0362619
evgA	M9 + glucose 0.2% + H2O2 10uM + ethanol 3%	0.0710202	0.0127352	0.987265			0.0230858
evgA	M9 + glucose 0.2% + casamino acids 0.05%	0.115337	1	1.11022e-16			0.138185
evgA	M9 + glucose 0.2% + NaCl 300 mM + casamino acids 0.05% + ethanol 3%	0.0865216	2.09526e-21	0.736515	0.263485		0.191288	0.0833036	0.750651	0.23422		0.29798
evgA	M9 + glucose 0.2% + NaCl 300 mM + casamino acids 0.05% + H2O2 10uM	0.0791141	0	1	-6.16298e-32		0.0584335	3.67326e-05	0.781338	0.217437		0.15503
evgA	M9 + glucose 0.2% + NaCl 300 mM + H2O2 10uM + ethanol 3%	0.10869	1	2.20229e-17	0		0.0633559	0.957857	0.0261907	0.025786		0.302717
evgA	M9 + glucose 0.2% + casamino acids 0.05% + H2O2 10uM + ethanol 3%	0.108994	0.140521	1.2326e-32	0.859479		0.0219363	0.0975925	0.0188904	0.882097		0.0805928
evgA	M9 + glucose 0.2% + NaCl 300 mM + casamino acids 0.05% + H2O2 10uM + ethanol 3%	0.15185	1.25452e-36	0.286909	0.713091	3.71821e-22	0.142274	0.0751471	0.699987	0.202464	0.0824861	0.266084
sodC	M9 + glucose 0.2% + NaCl 300 mM + casamino acids 0.05%	0.300927	1.10453e-17	1			0.0609419
sodC	M9 + glucose 0.2% + NaCl 300 mM + H2O2 10uM	0.237197	0.906032	0.0939682			0.0582264
sodC	M9 + glucose 0.2% + NaCl 300 mM + ethanol 3%	0.290669	1	0			0.695818
sodC	M9 + glucose 0.2% + casamino acids 0.05% + H2O2 10uM	0.238378	1	1.10182e-17			0.15056
sodC	M9 + glucose 0.2% + casamino acids 0.05% + ethanol 3%	0.323335	-1.38778e-17	1			0.409571
sodC	M9 + glucose 0.2% + H2O2 10uM + ethanol 3%	0.254068	1.38778e-17	1			0.124596
sodC	M9 + glucose 0.2% + casamino acids 0.05%	0.31024	0.653234	0.346766			0.0256862
sodC	M9 + glucose 0.2% + NaCl 300 mM + casamino acids 0.05% + ethanol 3%	0.279747	-2.85958e-18	-5.55112e-17	1		0.471144	0.518738	0.534418	0.426108		1.2282
sodC	M9 + glucose 0.2% + NaCl 300 mM + casamino acids 0.05% + H2O2 10uM	0.237399	0.0177266	0.751886	0.230388		0.0414233	-1.87414e-16	1	8.76373e-17		0.0958306
sodC	M9 + glucose 0.2% + NaCl 300 mM + H2O2 10uM + ethanol 3%	0.322105	1.11022e-16	0	1		0.241642	0.957986	0.0405976	0.0125347		0.675416
sodC	M9 + glucose 0.2% + casamino acids 0.05% + H2O2 10uM + ethanol 3%	0.866228	-2.85958e-18	0	1		0.49786	0	0	1		0.801441
sodC	M9 + glucose 0.2% + NaCl 300 mM + casamino acids 0.05% + H2O2 10uM + ethanol 3%	0.240733	0.0115877	-1.47781e-21	7.38903e-22	0.988412	0.0782781	0.454385	0.487759	-0.0297974	0.548727	0.658555
ycbK	M9 + glucose 0.2% + NaCl 300 mM + casamino acids 0.05%	0.0637743	0.271228	0.728772			0.0545894
ycbK	M9 + glucose 0.2% + NaCl 300 mM + H2O2 10uM	0.059139	0.937207	0.0627925			0.039807
ycbK	M9 + glucose 0.2% + NaCl 300 mM + ethanol 3%	0.0713871	1.10453e-17	1			0.290324
ycbK	M9 + glucose 0.2% + casamino acids 0.05% + H2O2 10uM	0.0298457	1	1.10182e-17			0.0291874
ycbK	M9 + glucose 0.2% + casamino acids 0.05% + ethanol 3%	0.0413816	1.10453e-17	1			0.104979
ycbK	M9 + glucose 0.2% + H2O2 10uM + ethanol 3%	0.0324303	0.0459221	0.954078			0.0281152
ycbK	M9 + glucose 0.2% + casamino acids 0.05%	0.0984384	1	5.55112e-17			0.0360587
ycbK	M9 + glucose 0.2% + NaCl 300 mM + casamino acids 0.05% + ethanol 3%	0.0663886	0	2.22045e-16	1		0.122225	-3.68323e-16	-4.59955e-16	1		0.184928
ycbK	M9 + glucose 0.2% + NaCl 300 mM + casamino acids 0.05% + H2O2 10uM	0.0334907	0.120293	0.879707	0		0.0353953	0.24125	0.751884	0.00692922		0.0777479
ycbK	M9 + glucose 0.2% + NaCl 300 mM + H2O2 10uM + ethanol 3%	0.0777011	6.26262e-17	0	1		0.319509	0.0280275	0.0204493	0.956164		0.42072
ycbK	M9 + glucose 0.2% + casamino acids 0.05% + H2O2 10uM + ethanol 3%	0.0743516	0.0137737	0	0.986226		0.112258	-0.00248443	0.0115563	0.988553		0.178931
ycbK	M9 + glucose 0.2% + NaCl 300 mM + casamino acids 0.05% + H2O2 10uM + ethanol 3%	0.0866275	0	0	5.55112e-17	1	0.0937132	0.00313002	-0.0100463	0.00282227	0.998825	0.15411
cvpA	M9 + glucose 0.2% + NaCl 300 mM + casamino acids 0.05%	0.0374184	0.0403333	0.959667			0.0458562
cvpA	M9 + glucose 0.2% + NaCl 300 mM + H2O2 10uM	0.0921594	1	1.38778e-17			0.0360203
cvpA	M9 + glucose 0.2% + NaCl 300 mM + ethanol 3%	0.0757858	1.10453e-17	1			0.101041
cvpA	M9 + glucose 0.2% + casamino acids 0.05% + H2O2 10uM	0.0433663	0.989176	0.0108245			0.0164078
cvpA	M9 + glucose 0.2% + casamino acids 0.05% + ethanol 3%	0.115839	0.327648	0.672352			0.0759229
cvpA	M9 + glucose 0.2% + H2O2 10uM + ethanol 3%	0.0593369	1.10318e-17	1			0.0237955
cvpA	M9 + glucose 0.2% + casamino acids 0.05%	0.0681776	1	1.10182e-17			0.0890511
cvpA	M9 + glucose 0.2% + NaCl 300 mM + casamino acids 0.05% + ethanol 3%	0.092037	2.46737e-20	0.455157	0.544843		0.196878	0.00884994	0.324279	0.663265		0.300653
cvpA	M9 + glucose 0.2% + NaCl 300 mM + casamino acids 0.05% + H2O2 10uM	0.0427206	0.0756175	0.924383	-6.16298e-33		0.0215653	0.0397018	0.949545	0.0101709		0.0298082
cvpA	M9 + glucose 0.2% + NaCl 300 mM + H2O2 10uM + ethanol 3%	0.0709204	0.961477	0.0385226	-6.16298e-33		0.0338948	1.29258e-16	6.31852e-17	1		0.13425
cvpA	M9 + glucose 0.2% + casamino acids 0.05% + H2O2 10uM + ethanol 3%	0.0738287	0.380633	0	0.619367		0.0799813	0.326785	0.0015462	0.671874		0.146874
cvpA	M9 + glucose 0.2% + NaCl 300 mM + casamino acids 0.05% + H2O2 10uM + ethanol 3%	0.106049	0.554176	0.445824	-3.0139e-20	8.61115e-21	0.168276	0.00821932	0.319979	0.000489464	0.669109	0.255646
ppa	M9 + glucose 0.2% + NaCl 300 mM + casamino acids 0.05%	0.0595912	0.376366	0.623634			0.0268174
ppa	M9 + glucose 0.2% + NaCl 300 mM + H2O2 10uM	0.22318	1	0			0.0176752
ppa	M9 + glucose 0.2% + NaCl 300 mM + ethanol 3%	0.0779145	1	1.10182e-17			0.24493
ppa	M9 + glucose 0.2% + casamino acids 0.05% + H2O2 10uM	0.0909612	1	1.10182e-17			0.0290674
ppa	M9 + glucose 0.2% + casamino acids 0.05% + ethanol 3%	0.107814	0.238702	0.761298			0.0704635
ppa	M9 + glucose 0.2% + H2O2 10uM + ethanol 3%	0.0733697	0.0391116	0.960888			0.0388062
ppa	M9 + glucose 0.2% + casamino acids 0.05%	0.0631129	1	0			0.0270435
ppa	M9 + glucose 0.2% + NaCl 300 mM + casamino acids 0.05% + ethanol 3%	0.115756	0.853354	0.146646	0		0.251064	0.110102	0.184256	0.626562		0.333523
ppa	M9 + glucose 0.2% + NaCl 300 mM + casamino acids 0.05% + H2O2 10uM	0.0519681	-1.6263e-21	0.175767	0.824233		0.0422651	0.376366	0.623634	-1.0815e-16		0.0533345
ppa	M9 + glucose 0.2% + NaCl 300 mM + H2O2 10uM + ethanol 3%	0.0733	1	1.35525e-20	8.32667e-17		0.228969	1	-8.89824e-17	3.91265e-16		0.266536
ppa	M9 + glucose 0.2% + casamino acids 0.05% + H2O2 10uM + ethanol 3%	0.0824806	3.33067e-16	0	1		0.147358	0.239858	0.00137272	0.761012		0.118302
ppa	M9 + glucose 0.2% + NaCl 300 mM + casamino acids 0.05% + H2O2 10uM + ethanol 3%	0.139327	0.919391	0.0806085	1.28559e-20	-3.67312e-21	0.149095	0.0957288	0.204361	0.0184908	0.651141	0.258141
racR	M9 + glucose 0.2% + NaCl 300 mM + casamino acids 0.05%	0.0308738	0.204418	0.795582			0.0628017
racR	M9 + glucose 0.2% + NaCl 300 mM + H2O2 10uM	0.0764356	1	3.46945e-18			0.0407495
racR	M9 + glucose 0.2% + NaCl 300 mM + ethanol 3%	0.0662373	1	1.10182e-17			0.0901344
racR	M9 + glucose 0.2% + casamino acids 0.05% + H2O2 10uM	0.0701463	0.78612	0.21388			0.015633
racR	M9 + glucose 0.2% + casamino acids 0.05% + ethanol 3%	0.0654692	0.26755	0.73245			0.0535974
racR	M9 + glucose 0.2% + H2O2 10uM + ethanol 3%	0.0495311	0.0581818	0.941818			0.0208416
racR	M9 + glucose 0.2% + casamino acids 0.05%	0.0217412	1	1.10182e-17			0.200857
racR	M9 + glucose 0.2% + NaCl 300 mM + casamino acids 0.05% + ethanol 3%	0.0875462	1.3595e-21	0.233011	0.766989		0.157047	0.783032	0.0719689	0.222155		0.310714
racR	M9 + glucose 0.2% + NaCl 300 mM + casamino acids 0.05% + H2O2 10uM	0.0504174	3.85805e-20	0.487881	0.512119		0.0268641	0.161314	0.704315	0.125647		0.0569463
racR	M9 + glucose 0.2% + NaCl 300 mM + H2O2 10uM + ethanol 3%	0.0942549	1	-6.16298e-33	2.22045e-16		0.0647565	1	-1.41443e-16	-1.09829e-16		0.131389
racR	M9 + glucose 0.2% + casamino acids 0.05% + H2O2 10uM + ethanol 3%	0.0623687	0	4.09612e-16	1		0.12947	0.253078	0.0492728	0.694898		0.101736
racR	M9 + glucose 0.2% + NaCl 300 mM + casamino acids 0.05% + H2O2 10uM + ethanol 3%	0.0926599	2.12671e-22	0.156694	-9.92465e-23	0.843306	0.155359	0.889929	0.142748	-0.180998	0.267243	0.258173
corA	M9 + glucose 0.2% + NaCl 300 mM + casamino acids 0.05%	0.0610536	0.581132	0.418868			0.0298519
corA	M9 + glucose 0.2% + NaCl 300 mM + H2O2 10uM	0.149436	1	1.10182e-17			0.0257081
corA	M9 + glucose 0.2% + NaCl 300 mM + ethanol 3%	0.167725	1.10453e-17	1			0.600654
corA	M9 + glucose 0.2% + casamino acids 0.05% + H2O2 10uM	0.112375	0.991882	0.00811802			0.0202951
corA	M9 + glucose 0.2% + casamino acids 0.05% + ethanol 3%	0.162857	0.311273	0.688727			0.0634407
corA	M9 + glucose 0.2% + H2O2 10uM + ethanol 3%	0.123882	0.0837797	0.91622			0.0354886
corA	M9 + glucose 0.2% + casamino acids 0.05%	0.0514302	1	1.10182e-17			0.237229
corA	M9 + glucose 0.2% + NaCl 300 mM + casamino acids 0.05% + ethanol 3%	0.104185	-4.52415e-18	0	1		0.115315	0.129284	0.153532	0.764292		0.469077
corA	M9 + glucose 0.2% + NaCl 300 mM + casamino acids 0.05% + H2O2 10uM	0.0466868	0.52179	0.380517	0.0976936		0.0137203	0.57851	0.417932	0.00224674		0.0259045
corA	M9 + glucose 0.2% + NaCl 300 mM + H2O2 10uM + ethanol 3%	0.0576398	1	0	1.94289e-16		0.329334	0.0659464	0.0449094	0.884693		0.741185
corA	M9 + glucose 0.2% + casamino acids 0.05% + H2O2 10uM + ethanol 3%	0.0580671	0.0429335	0.957066	0		0.19175	0.309013	0.0213182	0.683782		0.191288
corA	M9 + glucose 0.2% + NaCl 300 mM + casamino acids 0.05% + H2O2 10uM + ethanol 3%	0.110694	0.958619	0.0413807	2.87746e-20	-8.22132e-21	0.158472	0.31808	0.167306	-0.00599652	0.605605	0.574909
cspD	M9 + glucose 0.2% + NaCl 300 mM + casamino acids 0.05%	0.0706152	0.321806	0.678194			0.126056
cspD	M9 + glucose 0.2% + NaCl 300 mM + H2O2 10uM	0.0900518	0.621174	0.378826			0.0953838
cspD	M9 + glucose 0.2% + NaCl 300 mM + ethanol 3%	0.107734	1	1.10182e-17			0.099963
cspD	M9 + glucose 0.2% + casamino acids 0.05% + H2O2 10uM	0.121541	0.881222	0.118778			0.0316485
cspD	M9 + glucose 0.2% + casamino acids 0.05% + ethanol 3%	0.131706	0.963556	0.0364441			0.0611213
cspD	M9 + glucose 0.2% + H2O2 10uM + ethanol 3%	0.0678939	2.77556e-17	1			0.0376591
cspD	M9 + glucose 0.2% + casamino acids 0.05%	0.0835219	1	1.10182e-17			0.315197
cspD	M9 + glucose 0.2% + NaCl 300 mM + casamino acids 0.05% + ethanol 3%	0.0849452	0.34314	0.5433	0.11356		0.0612134	0.319212	0.67366	0.0102911		0.0988321
cspD	M9 + glucose 0.2% + NaCl 300 mM + casamino acids 0.05% + H2O2 10uM	0.0990871	0	1	2.10335e-17		0.0611669	0.27455	0.585761	0.132143		0.230653
cspD	M9 + glucose 0.2% + NaCl 300 mM + H2O2 10uM + ethanol 3%	0.105112	0.763252	0.236748	0		0.0572583	0.78764	0.238015	0.0275469		0.0959307
cspD	M9 + glucose 0.2% + casamino acids 0.05% + H2O2 10uM + ethanol 3%	0.07994	1	0	6.66134e-16		0.103804	0.931055	0.0647774	0.035121		0.191038
cspD	M9 + glucose 0.2% + NaCl 300 mM + casamino acids 0.05% + H2O2 10uM + ethanol 3%	0.198812	0	1	0	0	0.225396	0.315027	0.586511	-0.116309	0.139469	0.41137
fes	M9 + glucose 0.2% + NaCl 300 mM + casamino acids 0.05%	0.192016	0.360582	0.639418			0.101871
fes	M9 + glucose 0.2% + NaCl 300 mM + H2O2 10uM	0.286198	1	1.38778e-17			0.0870965
fes	M9 + glucose 0.2% + NaCl 300 mM + ethanol 3%	0.283463	1	1.10182e-17			0.195163
fes	M9 + glucose 0.2% + casamino acids 0.05% + H2O2 10uM	0.227997	1	1.10182e-17			0.0363022
fes	M9 + glucose 0.2% + casamino acids 0.05% + ethanol 3%	0.301853	0.673274	0.326726			0.10993
fes	M9 + glucose 0.2% + H2O2 10uM + ethanol 3%	0.235595	0.0564978	0.943502			0.0867968
fes	M9 + glucose 0.2% + casamino acids 0.05%	0.298905	1	1.10182e-17			0.212512
fes	M9 + glucose 0.2% + NaCl 300 mM + casamino acids 0.05% + ethanol 3%	0.262517	0.352653	0.647347	0		0.158437	0.55352	0.465544	0.0484322		0.273835
fes	M9 + glucose 0.2% + NaCl 300 mM + casamino acids 0.05% + H2O2 10uM	0.222941	0.352588	0.647412	0		0.169277	0.360582	0.639418	-9.76913e-17		0.224283
fes	M9 + glucose 0.2% + NaCl 300 mM + H2O2 10uM + ethanol 3%	0.235318	0.653165	0.346835	0		0.116218	1	1.88992e-16	8.30068e-17		0.342934
fes	M9 + glucose 0.2% + casamino acids 0.05% + H2O2 10uM + ethanol 3%	0.166506	0.578059	0	0.421941		0.141326	0.670337	0.000678919	0.325844		0.182622
fes	M9 + glucose 0.2% + NaCl 300 mM + casamino acids 0.05% + H2O2 10uM + ethanol 3%	0.226853	0.375817	0.624183	-6.01853e-36	-1.85267e-21	0.131024	0.498851	0.480118	0.0192469	0.0478765	0.217047
tonB	M9 + glucose 0.2% + NaCl 300 mM + casamino acids 0.05%	0.189159	0.242408	0.757592			0.092248
tonB	M9 + glucose 0.2% + NaCl 300 mM + H2O2 10uM	0.343822	1	-2.85958e-18			0.0575869
tonB	M9 + glucose 0.2% + NaCl 300 mM + ethanol 3%	0.0992065	0.66692	0.33308			0.0881431
tonB	M9 + glucose 0.2% + casamino acids 0.05% + H2O2 10uM	0.165072	0.938757	0.0612431			0.0588609
tonB	M9 + glucose 0.2% + casamino acids 0.05% + ethanol 3%	0.159856	0.707233	0.292767			0.12206
tonB	M9 + glucose 0.2% + H2O2 10uM + ethanol 3%	0.137724	1.10453e-17	1			0.0229814
tonB	M9 + glucose 0.2% + casamino acids 0.05%	0.177401	1.11022e-16	1			0.0694888
tonB	M9 + glucose 0.2% + NaCl 300 mM + casamino acids 0.05% + ethanol 3%	0.0909844	0.2548	0.7452	0		0.190819	0.228889	0.55168	0.209784		0.285345
tonB	M9 + glucose 0.2% + NaCl 300 mM + casamino acids 0.05% + H2O2 10uM	0.0619512	0.246016	0.753984	0		0.0699394	0.231824	0.722028	0.0466554		0.0915179
tonB	M9 + glucose 0.2% + NaCl 300 mM + H2O2 10uM + ethanol 3%	0.100501	1	0	6.66134e-16		0.136191	0.66692	0	0.33308		0.118472
tonB	M9 + glucose 0.2% + casamino acids 0.05% + H2O2 10uM + ethanol 3%	0.0794378	4.44089e-16	0	1		0.131009	0.699609	0.0162374	0.275375		0.188882
tonB	M9 + glucose 0.2% + NaCl 300 mM + casamino acids 0.05% + H2O2 10uM + ethanol 3%	0.138976	0.544601	0.455399	-7.19555e-21	2.05587e-21	0.104103	0.278735	0.496421	0.0415054	0.19947	0.198474
uspF	M9 + glucose 0.2% + NaCl 300 mM + casamino acids 0.05%	0.0811018	2.22045e-16	1			0.122441
uspF	M9 + glucose 0.2% + NaCl 300 mM + H2O2 10uM	0.0503949	0.885161	0.114839			0.0305149
uspF	M9 + glucose 0.2% + NaCl 300 mM + ethanol 3%	0.0852574	1.10453e-17	1			0.193244
uspF	M9 + glucose 0.2% + casamino acids 0.05% + H2O2 10uM	0.134068	0.545844	0.454156			0.0340925
uspF	M9 + glucose 0.2% + casamino acids 0.05% + ethanol 3%	0.108085	0.0918738	0.908126			0.0872074
uspF	M9 + glucose 0.2% + H2O2 10uM + ethanol 3%	0.0777385	0.0563805	0.943619			0.0510929
uspF	M9 + glucose 0.2% + casamino acids 0.05%	0.223703	1	1.10182e-17			0.12199
uspF	M9 + glucose 0.2% + NaCl 300 mM + casamino acids 0.05% + ethanol 3%	0.131182	2.19958e-17	0	1		0.0396713	-1.32021e-16	0.0918738	0.908126		0.122835
uspF	M9 + glucose 0.2% + NaCl 300 mM + casamino acids 0.05% + H2O2 10uM	0.167635	0.0657612	0.934239	0		0.0898722	0.0356292	0.663265	0.318347		0.171771
uspF	M9 + glucose 0.2% + NaCl 300 mM + H2O2 10uM + ethanol 3%	0.161845	-4.06576e-20	0	1		0.245467	-0.00606383	0.00826486	0.991284		0.412271
uspF	M9 + glucose 0.2% + casamino acids 0.05% + H2O2 10uM + ethanol 3%	0.13067	0	1	2.19958e-17		0.484445	0.0854834	0.0595947	0.855544		0.351077
uspF	M9 + glucose 0.2% + NaCl 300 mM + casamino acids 0.05% + H2O2 10uM + ethanol 3%	0.17907	0	1.11022e-16	1.81875e-17	1	0.227519	0.0222929	0.0940271	0.0209602	0.860934	0.337668
asd	M9 + glucose 0.2% + NaCl 300 mM + casamino acids 0.05%	0.0735592	0.103948	0.896052			0.0411893
asd	M9 + glucose 0.2% + NaCl 300 mM + H2O2 10uM	0.173602	1	2.77556e-17			0.123448
asd	M9 + glucose 0.2% + NaCl 300 mM + ethanol 3%	0.170331	1.10453e-17	1			0.260387
asd	M9 + glucose 0.2% + casamino acids 0.05% + H2O2 10uM	0.265924	1	1.10182e-17			0.283297
asd	M9 + glucose 0.2% + casamino acids 0.05% + ethanol 3%	0.171509	0	1			0.411136
asd	M9 + glucose 0.2% + H2O2 10uM + ethanol 3%	0.110135	0.0241965	0.975804			0.0175572
asd	M9 + glucose 0.2% + casamino acids 0.05%	0.131908	0.25763	0.74237			0.0263535
asd	M9 + glucose 0.2% + NaCl 300 mM + casamino acids 0.05% + ethanol 3%	0.111923	1	1.11022e-16	0		0.676696	-3.57589e-16	-2.71096e-16	1		0.825852
asd	M9 + glucose 0.2% + NaCl 300 mM + casamino acids 0.05% + H2O2 10uM	0.114803	4.16334e-17	1	0		0.214751	0.103948	0.896052	6.46521e-18		0.328376
asd	M9 + glucose 0.2% + NaCl 300 mM + H2O2 10uM + ethanol 3%	0.156866	0	0	1		0.43649	0.00842425	0.00873811	0.982303		0.60204
asd	M9 + glucose 0.2% + casamino acids 0.05% + H2O2 10uM + ethanol 3%	0.113498	1	-2.85958e-18	9.71445e-17		0.502381	-0.00064357	0.0074131	0.991571		0.801342
asd	M9 + glucose 0.2% + NaCl 300 mM + casamino acids 0.05% + H2O2 10uM + ethanol 3%	0.131673	0	1	-1.98816e-17	1.11022e-16	0.712085	-0.00359929	2.20745e-05	0.00447715	0.998519	0.921993
cirA	M9 + glucose 0.2% + NaCl 300 mM + casamino acids 0.05%	0.251536	0.214307	0.785693			0.0878767
cirA	M9 + glucose 0.2% + NaCl 300 mM + H2O2 10uM	0.222495	0.940136	0.0598642			0.0653109
cirA	M9 + glucose 0.2% + NaCl 300 mM + ethanol 3%	0.236726	0.891389	0.108611			0.18834
cirA	M9 + glucose 0.2% + casamino acids 0.05% + H2O2 10uM	0.252665	1	1.10182e-17			0.0893803
cirA	M9 + glucose 0.2% + casamino acids 0.05% + ethanol 3%	0.251084	1	1.10182e-17			0.166298
cirA	M9 + glucose 0.2% + H2O2 10uM + ethanol 3%	0.275031	0.416187	0.583813			0.0659205
cirA	M9 + glucose 0.2% + casamino acids 0.05%	0.387099	1	0			0.167654
cirA	M9 + glucose 0.2% + NaCl 300 mM + casamino acids 0.05% + ethanol 3%	0.242865	0.457035	0.542965	0		0.167418	0.214145	0.788388	0.00545224		0.385461
cirA	M9 + glucose 0.2% + NaCl 300 mM + casamino acids 0.05% + H2O2 10uM	0.201661	0.510509	0.489491	0		0.106278	0.211698	0.778162	0.0112475		0.37691
cirA	M9 + glucose 0.2% + NaCl 300 mM + H2O2 10uM + ethanol 3%	0.26948	1	0	0		0.25032	0.835817	0.0635015	0.100785		0.342024
cirA	M9 + glucose 0.2% + casamino acids 0.05% + H2O2 10uM + ethanol 3%	0.21685	4.44089e-16	0	1		0.252908	1	2.98038e-16	-9.37534e-17		0.737041
cirA	M9 + glucose 0.2% + NaCl 300 mM + casamino acids 0.05% + H2O2 10uM + ethanol 3%	0.319345	0.567661	0.432339	2.35806e-21	-6.73731e-22	0.309571	0.217125	0.790003	-0.0105673	0.00732469	0.503262
cld	M9 + glucose 0.2% + NaCl 300 mM + casamino acids 0.05%	0.0814839	0.357572	0.642428			0.11152
cld	M9 + glucose 0.2% + NaCl 300 mM + H2O2 10uM	0.0603835	0.918391	0.0816088			0.0390189
cld	M9 + glucose 0.2% + NaCl 300 mM + ethanol 3%	0.102899	1.10453e-17	1			0.228785
cld	M9 + glucose 0.2% + casamino acids 0.05% + H2O2 10uM	0.117649	1	1.10182e-17			0.0453913
cld	M9 + glucose 0.2% + casamino acids 0.05% + ethanol 3%	0.0829842	0.488496	0.511504			0.201949
cld	M9 + glucose 0.2% + H2O2 10uM + ethanol 3%	0.0890007	0.024094	0.975906			0.0311685
cld	M9 + glucose 0.2% + casamino acids 0.05%	0.209946	1	0			0.0574877
cld	M9 + glucose 0.2% + NaCl 300 mM + casamino acids 0.05% + ethanol 3%	0.160049	-2.85958e-18	0	1		0.0561307	0.222761	0.365214	0.433619		0.341754
cld	M9 + glucose 0.2% + NaCl 300 mM + casamino acids 0.05% + H2O2 10uM	0.0731076	0.0278239	0	0.972176		0.10727	0.35014	0.623218	0.029691		0.224144
cld	M9 + glucose 0.2% + NaCl 300 mM + H2O2 10uM + ethanol 3%	0.161115	0	1	2.22045e-16		0.653871	0.00259594	0.0162044	0.977068		0.484152
cld	M9 + glucose 0.2% + casamino acids 0.05% + H2O2 10uM + ethanol 3%	0.0629405	0.171006	0.0577468	0.771247		0.037617	0.48253	0.0120102	0.506502		0.216034
cld	M9 + glucose 0.2% + NaCl 300 mM + casamino acids 0.05% + H2O2 10uM + ethanol 3%	0.187241	0	0	1	0	0.561007	0.238134	0.372923	-0.0108805	0.420379	0.616987
fecI	M9 + glucose 0.2% + NaCl 300 mM + casamino acids 0.05%	0.178174	0.3633	0.6367			0.116851
fecI	M9 + glucose 0.2% + NaCl 300 mM + H2O2 10uM	0.145651	0.937399	0.0626012			0.0658556
fecI	M9 + glucose 0.2% + NaCl 300 mM + ethanol 3%	0.296419	1	1.10182e-17			0.143931
fecI	M9 + glucose 0.2% + casamino acids 0.05% + H2O2 10uM	0.191927	1	0			0.0922361
fecI	M9 + glucose 0.2% + casamino acids 0.05% + ethanol 3%	0.293083	0.433311	0.566689			0.107779
fecI	M9 + glucose 0.2% + H2O2 10uM + ethanol 3%	0.23723	0.118463	0.881537			0.0702218
fecI	M9 + glucose 0.2% + casamino acids 0.05%	0.387722	0.841191	0.158809			0.0362044
fecI	M9 + glucose 0.2% + NaCl 300 mM + casamino acids 0.05% + ethanol 3%	0.193665	0.929252	0	0.0707476		0.120791	0.751102	0.261374	0.0786973		0.302205
fecI	M9 + glucose 0.2% + NaCl 300 mM + casamino acids 0.05% + H2O2 10uM	0.122097	0.431209	0	0.568791		0.0591216	0.359787	0.626155	0.017402		0.127267
fecI	M9 + glucose 0.2% + NaCl 300 mM + H2O2 10uM + ethanol 3%	0.16105	1	0	6.66134e-16		0.239567	0.984545	0.0172589	0.00463843		0.335469
fecI	M9 + glucose 0.2% + casamino acids 0.05% + H2O2 10uM + ethanol 3%	0.238522	1	0	8.88178e-16		0.379601	0.405592	0.0707838	0.52836		0.382904
fecI	M9 + glucose 0.2% + NaCl 300 mM + casamino acids 0.05% + H2O2 10uM + ethanol 3%	0.264012	1	0	-2.26281e-16	6.46518e-17	0.124175	0.697987	0.280826	0.0105716	0.0764592	0.316105
hdeD	M9 + glucose 0.2% + NaCl 300 mM + casamino acids 0.05%	0.223916	0.110156	0.889844			0.103032
hdeD	M9 + glucose 0.2% + NaCl 300 mM + H2O2 10uM	0.228072	0.990553	0.00944701			0.1054
hdeD	M9 + glucose 0.2% + NaCl 300 mM + ethanol 3%	0.247502	1.10453e-17	1			0.363296
hdeD	M9 + glucose 0.2% + casamino acids 0.05% + H2O2 10uM	0.218456	0.693333	0.306667			0.0650151
hdeD	M9 + glucose 0.2% + casamino acids 0.05% + ethanol 3%	0.267737	2.22045e-16	1			0.118525
hdeD	M9 + glucose 0.2% + H2O2 10uM + ethanol 3%	0.29359	0.0349447	0.965055			0.0678325
hdeD	M9 + glucose 0.2% + casamino acids 0.05%	0.485578	0.275799	0.724201			0.22663
hdeD	M9 + glucose 0.2% + NaCl 300 mM + casamino acids 0.05% + ethanol 3%	0.309305	2.77556e-17	6.09864e-19	1		0.214758	5.20124e-17	4.38442e-16	1		0.361837
hdeD	M9 + glucose 0.2% + NaCl 300 mM + casamino acids 0.05% + H2O2 10uM	0.316057	0.157363	0.842637	0		0.166898	0.106607	0.872764	0.00374814		0.186169
hdeD	M9 + glucose 0.2% + NaCl 300 mM + H2O2 10uM + ethanol 3%	0.362838	2.4896e-17	-2.77556e-17	1		0.618581	-0.00199115	0.0178813	0.999654		0.867912
hdeD	M9 + glucose 0.2% + casamino acids 0.05% + H2O2 10uM + ethanol 3%	0.732766	1.10182e-17	0	1		0.418451	0.00980055	0.0274097	0.963392		0.664815
hdeD	M9 + glucose 0.2% + NaCl 300 mM + casamino acids 0.05% + H2O2 10uM + ethanol 3%	0.584049	0	0	1	3.30546e-17	1.0955	0.00432971	0.00728434	0.0243125	0.965846	0.807048
hipB	M9 + glucose 0.2% + NaCl 300 mM + casamino acids 0.05%	0.116177	2.22045e-16	1			0.100843
hipB	M9 + glucose 0.2% + NaCl 300 mM + H2O2 10uM	0.0839233	0.913691	0.0863095			0.0718321
hipB	M9 + glucose 0.2% + NaCl 300 mM + ethanol 3%	0.119063	1.10453e-17	1			0.153404
hipB	M9 + glucose 0.2% + casamino acids 0.05% + H2O2 10uM	0.127904	0.802657	0.197343			0.0539452
hipB	M9 + glucose 0.2% + casamino acids 0.05% + ethanol 3%	0.117129	0.169775	0.830225			0.0639321
hipB	M9 + glucose 0.2% + H2O2 10uM + ethanol 3%	0.141266	1.10453e-17	1			0.0693993
hipB	M9 + glucose 0.2% + casamino acids 0.05%	0.273093	1	0			0.099505
hipB	M9 + glucose 0.2% + NaCl 300 mM + casamino acids 0.05% + ethanol 3%	0.273578	-2.25449e-20	0.0309636	0.969036		0.0588302	1.74968e-16	0.169775	0.830225		0.215351
hipB	M9 + glucose 0.2% + NaCl 300 mM + casamino acids 0.05% + H2O2 10uM	0.684333	0.904441	0.095559	0		0.105396	0.00968159	0.861233	0.136648		0.427184
hipB	M9 + glucose 0.2% + NaCl 300 mM + H2O2 10uM + ethanol 3%	0.317073	9.71445e-17	0	1		0.0873295	-1.11892e-16	5.45579e-17	1		0.127518
hipB	M9 + glucose 0.2% + casamino acids 0.05% + H2O2 10uM + ethanol 3%	1.1157	-2.22045e-16	0	1		0.28767	0.168107	-0.000909329	0.828451		0.780683
hipB	M9 + glucose 0.2% + NaCl 300 mM + casamino acids 0.05% + H2O2 10uM + ethanol 3%	0.461628	-1.44305e-21	-4.81018e-22	0.376546	0.623454	0.157859	0.0571067	0.162551	-0.0123805	0.801029	0.216556
ompA	M9 + glucose 0.2% + NaCl 300 mM + casamino acids 0.05%	0.0979372	0.326254	0.673746			0.0453346
ompA	M9 + glucose 0.2% + NaCl 300 mM + H2O2 10uM	0.0596805	0.998484	0.00151641			0.0358591
ompA	M9 + glucose 0.2% + NaCl 300 mM + ethanol 3%	0.0895655	1.10453e-17	1			0.185312
ompA	M9 + glucose 0.2% + casamino acids 0.05% + H2O2 10uM	0.0946205	1	1.10318e-17			0.0176872
ompA	M9 + glucose 0.2% + casamino acids 0.05% + ethanol 3%	0.0758501	0.180535	0.819465			0.110556
ompA	M9 + glucose 0.2% + H2O2 10uM + ethanol 3%	0.072465	0.204318	0.795682			0.0628541
ompA	M9 + glucose 0.2% + casamino acids 0.05%	0.199527	1	8.32667e-17			0.032104
ompA	M9 + glucose 0.2% + NaCl 300 mM + casamino acids 0.05% + ethanol 3%	0.129643	0.937574	0	0.0624265		0.0544227	0.0697616	0.156881	0.780949		0.243718
ompA	M9 + glucose 0.2% + NaCl 300 mM + casamino acids 0.05% + H2O2 10uM	0.0981137	0.850798	0.149202	0		0.183994	0.32616	0.673428	0.0005111		0.384362
ompA	M9 + glucose 0.2% + NaCl 300 mM + H2O2 10uM + ethanol 3%	0.108134	0	1	2.22045e-16		0.623705	0.244107	0.0589525	0.74704		0.489663
ompA	M9 + glucose 0.2% + casamino acids 0.05% + H2O2 10uM + ethanol 3%	0.119818	0	0	1		0.0442274	0.160957	0.11529	0.739298		0.169684
ompA	M9 + glucose 0.2% + NaCl 300 mM + casamino acids 0.05% + H2O2 10uM + ethanol 3%	0.151766	1.11022e-16	0	1.97731e-17	1	0.128864	0.102435	0.181154	0.0160455	0.706578	0.291222
panD	M9 + glucose 0.2% + NaCl 300 mM + casamino acids 0.05%	0.0939496	0.391695	0.608305			0.0450739
panD	M9 + glucose 0.2% + NaCl 300 mM + H2O2 10uM	0.133384	1	0			0.0730388
panD	M9 + glucose 0.2% + NaCl 300 mM + ethanol 3%	0.0852049	1	1.10182e-17			0.11597
panD	M9 + glucose 0.2% + casamino acids 0.05% + H2O2 10uM	0.138887	1	1.10182e-17			0.0452597
panD	M9 + glucose 0.2% + casamino acids 0.05% + ethanol 3%	0.0937314	1.11022e-16	1			0.129533
panD	M9 + glucose 0.2% + H2O2 10uM + ethanol 3%	0.0717664	1.10453e-17	1			0.0625685
panD	M9 + glucose 0.2% + casamino acids 0.05%	0.181228	1	1.10182e-17			0.0478183
panD	M9 + glucose 0.2% + NaCl 300 mM + casamino acids 0.05% + ethanol 3%	0.11357	0.939202	0.0446606	0.0161373		0.0757763	0.15258	0.0824943	0.677897		0.424825
panD	M9 + glucose 0.2% + NaCl 300 mM + casamino acids 0.05% + H2O2 10uM	0.136761	0.878535	0.121465	1.2326e-32		0.220077	0.391695	0.608305	-1.0959e-16		0.415731
panD	M9 + glucose 0.2% + NaCl 300 mM + H2O2 10uM + ethanol 3%	0.179541	1	1.2326e-32	2.22045e-16		0.133296	1	-1.13503e-16	4.56193e-16		0.239258
panD	M9 + glucose 0.2% + casamino acids 0.05% + H2O2 10uM + ethanol 3%	0.125443	1	0	1.11022e-16		0.384407	-2.04246e-17	-3.43339e-16	1		0.493011
panD	M9 + glucose 0.2% + NaCl 300 mM + casamino acids 0.05% + H2O2 10uM + ethanol 3%	0.243575	1	0	7.54198e-17	-3.92481e-17	0.268571	0.162064	0.0850389	-0.0162306	0.682167	0.689517
ribB	M9 + glucose 0.2% + NaCl 300 mM + casamino acids 0.05%	0.0705108	2.22045e-16	1			0.0771531
ribB	M9 + glucose 0.2% + NaCl 300 mM + H2O2 10uM	0.0893511	1	0			0.0270651
ribB	M9 + glucose 0.2% + NaCl 300 mM + ethanol 3%	0.0890135	1.10453e-17	1			0.108092
ribB	M9 + glucose 0.2% + casamino acids 0.05% + H2O2 10uM	0.0990263	0.994896	0.0051042			0.0229566
ribB	M9 + glucose 0.2% + casamino acids 0.05% + ethanol 3%	0.0520347	0.0634295	0.936571			0.0685694
ribB	M9 + glucose 0.2% + H2O2 10uM + ethanol 3%	0.0678334	0.0707991	0.929201			0.0326442
ribB	M9 + glucose 0.2% + casamino acids 0.05%	0.177516	1	1.10182e-17			0.0466414
ribB	M9 + glucose 0.2% + NaCl 300 mM + casamino acids 0.05% + ethanol 3%	0.133823	3.2018e-21	0.0236675	0.976332		0.0694834	-3.20555e-16	0.0634295	0.936571		0.13328
ribB	M9 + glucose 0.2% + NaCl 300 mM + casamino acids 0.05% + H2O2 10uM	0.320212	2.19958e-17	1	0		0.163262	-3.7567e-05	0.998873	0.00111891		0.251235
ribB	M9 + glucose 0.2% + NaCl 300 mM + H2O2 10uM + ethanol 3%	0.193064	1	0	2.20364e-17		0.189635	-0.000131309	0.0488651	0.935351		0.22811
ribB	M9 + glucose 0.2% + casamino acids 0.05% + H2O2 10uM + ethanol 3%	0.234981	0	0	1		0.160376	0.0596163	0.0668713	0.874387		0.293253
ribB	M9 + glucose 0.2% + NaCl 300 mM + casamino acids 0.05% + H2O2 10uM + ethanol 3%	0.157704	0	0	0	1	0.190312	-0.0129668	0.06584	0.0567102	0.885353	0.314019
yedP	M9 + glucose 0.2% + NaCl 300 mM + casamino acids 0.05%	0.159705	5.55112e-17	1			0.185826
yedP	M9 + glucose 0.2% + NaCl 300 mM + H2O2 10uM	0.151248	0.863135	0.136865			0.0314884
yedP	M9 + glucose 0.2% + NaCl 300 mM + ethanol 3%	0.0780332	1	1.10182e-17			0.0944712
yedP	M9 + glucose 0.2% + casamino acids 0.05% + H2O2 10uM	0.206479	1	1.10182e-17			0.0784289
yedP	M9 + glucose 0.2% + casamino acids 0.05% + ethanol 3%	0.425975	1	1.10182e-17			0.843891
yedP	M9 + glucose 0.2% + H2O2 10uM + ethanol 3%	0.115787	0.168577	0.831423			0.0424034
yedP	M9 + glucose 0.2% + casamino acids 0.05%	0.230612	1	0			0.145442
yedP	M9 + glucose 0.2% + NaCl 300 mM + casamino acids 0.05% + ethanol 3%	0.235726	6.08033e-17	0	1		0.0651429	4.15729e-16	1	5.34982e-16		0.186657
yedP	M9 + glucose 0.2% + NaCl 300 mM + casamino acids 0.05% + H2O2 10uM	0.171122	-1.23829e-16	3.33067e-16	1		0.116329	1.8116e-16	1	1.24021e-16		0.467395
yedP	M9 + glucose 0.2% + NaCl 300 mM + H2O2 10uM + ethanol 3%	0.105921	0.869385	0.130615	0		0.0755986	0.860262	0.0993315	0.0352094		0.133923
yedP	M9 + glucose 0.2% + casamino acids 0.05% + H2O2 10uM + ethanol 3%	0.691245	1	0	1.65409e-16		0.910075	1	1.31825e-16	2.10021e-16		1.1341
yedP	M9 + glucose 0.2% + NaCl 300 mM + casamino acids 0.05% + H2O2 10uM + ethanol 3%	0.314739	0	0	8.94467e-18	1	0.127663	2.24652e-16	1	3.04074e-17	5.00287e-16	0.335472
dsrA	M9 + glucose 0.2% + NaCl 300 mM + casamino acids 0.05%	0.212121	2.22045e-16	1			0.201643
dsrA	M9 + glucose 0.2% + NaCl 300 mM + H2O2 10uM	0.138377	0.982262	0.0177381			0.0533984
dsrA	M9 + glucose 0.2% + NaCl 300 mM + ethanol 3%	0.104672	1	0			0.116884
dsrA	M9 + glucose 0.2% + casamino acids 0.05% + H2O2 10uM	0.0881502	0.831603	0.168397			0.0141477
dsrA	M9 + glucose 0.2% + casamino acids 0.05% + ethanol 3%	0.103019	0.289214	0.710786			0.0816925
dsrA	M9 + glucose 0.2% + H2O2 10uM + ethanol 3%	0.0808813	2.22045e-16	1			0.0281722
dsrA	M9 + glucose 0.2% + casamino acids 0.05%	0.0843534	1	0			0.111375
dsrA	M9 + glucose 0.2% + NaCl 300 mM + casamino acids 0.05% + ethanol 3%	0.0714376	0	1	0		0.222308	0.053495	0.323897	0.715793		0.404824
dsrA	M9 + glucose 0.2% + NaCl 300 mM + casamino acids 0.05% + H2O2 10uM	0.0343889	0	1	0		0.0819979	0.0174987	0.834449	0.183343		0.166867
dsrA	M9 + glucose 0.2% + NaCl 300 mM + H2O2 10uM + ethanol 3%	0.0967528	-1.81194e-21	0.838399	0.161601		0.147488	0.999766	-0.00102689	-0.00237521		0.109121
dsrA	M9 + glucose 0.2% + casamino acids 0.05% + H2O2 10uM + ethanol 3%	0.117077	0.177805	0	0.822195		0.0555912	0.274218	0.0553175	0.672773		0.1427
dsrA	M9 + glucose 0.2% + NaCl 300 mM + casamino acids 0.05% + H2O2 10uM + ethanol 3%	0.076075	0	1	8.9439e-17	2.99571e-17	0.142886	0.0474652	0.322488	0.0892878	0.66568	0.324219
nudC	M9 + glucose 0.2% + NaCl 300 mM + casamino acids 0.05%	0.150791	0.333953	0.666047			0.0408713
nudC	M9 + glucose 0.2% + NaCl 300 mM + H2O2 10uM	0.190378	0.911051	0.0889488			0.0686786
nudC	M9 + glucose 0.2% + NaCl 300 mM + ethanol 3%	0.358166	1.10182e-17	1			0.622737
nudC	M9 + glucose 0.2% + casamino acids 0.05% + H2O2 10uM	0.27055	0.54437	0.45563			0.0869453
nudC	M9 + glucose 0.2% + casamino acids 0.05% + ethanol 3%	0.469212	0	1			0.0456583
nudC	M9 + glucose 0.2% + H2O2 10uM + ethanol 3%	0.411958	2.77556e-17	1			0.142733
nudC	M9 + glucose 0.2% + casamino acids 0.05%	0.117586	1	1.11022e-16			0.231924
nudC	M9 + glucose 0.2% + NaCl 300 mM + casamino acids 0.05% + ethanol 3%	0.325865	4.44089e-16	0	1		0.117074	1.01712e-16	-3.23374e-16	1		0.231204
nudC	M9 + glucose 0.2% + NaCl 300 mM + casamino acids 0.05% + H2O2 10uM	0.163115	-2.04596e-20	0.708165	0.291835		0.0530582	0.2158	0.40057	0.322452		0.252445
nudC	M9 + glucose 0.2% + NaCl 300 mM + H2O2 10uM + ethanol 3%	0.272267	1.11022e-16	0	1		0.234398	2.09416e-16	3.90229e-16	1		0.441164
nudC	M9 + glucose 0.2% + casamino acids 0.05% + H2O2 10uM + ethanol 3%	0.231188	0.280936	0	0.719064		0.105643	2.05329e-16	-8.12218e-17	1		0.347886
nudC	M9 + glucose 0.2% + NaCl 300 mM + casamino acids 0.05% + H2O2 10uM + ethanol 3%	0.13418	-2.185e-21	0.251843	-2.91334e-21	0.748157	0.062845	4.00496e-16	-3.35522e-18	6.19411e-17	1	0.310287
rimJ	M9 + glucose 0.2% + NaCl 300 mM + casamino acids 0.05%	0.320956	0.312044	0.687956			0.0196348
rimJ	M9 + glucose 0.2% + NaCl 300 mM + H2O2 10uM	0.236176	1	0			0.108631
rimJ	M9 + glucose 0.2% + NaCl 300 mM + ethanol 3%	0.169034	-2.85958e-18	1			0.48197
rimJ	M9 + glucose 0.2% + casamino acids 0.05% + H2O2 10uM	0.164412	0.392683	0.607317			0.0725104
rimJ	M9 + glucose 0.2% + casamino acids 0.05% + ethanol 3%	0.143324	0.11306	0.88694			0.0851583
rimJ	M9 + glucose 0.2% + H2O2 10uM + ethanol 3%	0.103983	1.10453e-17	1			0.117497
rimJ	M9 + glucose 0.2% + casamino acids 0.05%	0.509348	1	2.22045e-16			0.0861756
rimJ	M9 + glucose 0.2% + NaCl 300 mM + casamino acids 0.05% + ethanol 3%	0.25691	2.94082e-21	0.126581	0.873419		0.147884	0.0420874	0.109521	0.855255		0.260235
rimJ	M9 + glucose 0.2% + NaCl 300 mM + casamino acids 0.05% + H2O2 10uM	0.207514	-8.90482e-21	0.48228	0.51772		0.0188534	0.178015	0.345665	0.519853		0.109855
rimJ	M9 + glucose 0.2% + NaCl 300 mM + H2O2 10uM + ethanol 3%	0.174783	1	0	2.77556e-16		0.14347	-1.4209e-16	-7.66354e-17	1		0.337186
rimJ	M9 + glucose 0.2% + casamino acids 0.05% + H2O2 10uM + ethanol 3%	0.164743	0.26939	0	0.73061		0.0644962	0.082938	0.0160765	0.895848		0.214073
rimJ	M9 + glucose 0.2% + NaCl 300 mM + casamino acids 0.05% + H2O2 10uM + ethanol 3%	0.32867	2.55348e-21	0.0858398	3.40464e-21	0.91416	0.0278593	0.0130468	0.0807717	-0.0025259	0.893919	0.0565786
rmf	M9 + glucose 0.2% + NaCl 300 mM + casamino acids 0.05%	0.0631653	0.510805	0.489195			0.0784453
rmf	M9 + glucose 0.2% + NaCl 300 mM + H2O2 10uM	0.159112	0.995236	0.00476429			0.0207213
rmf	M9 + glucose 0.2% + NaCl 300 mM + ethanol 3%	0.1178	1.10318e-17	1			0.441371
rmf	M9 + glucose 0.2% + casamino acids 0.05% + H2O2 10uM	0.0986245	1	1.10182e-17			0.0359963
rmf	M9 + glucose 0.2% + casamino acids 0.05% + ethanol 3%	0.130301	1	-2.85958e-18			0.120569
rmf	M9 + glucose 0.2% + H2O2 10uM + ethanol 3%	0.0966755	1.10453e-17	1			0.0253343
rmf	M9 + glucose 0.2% + casamino acids 0.05%	0.0935101	5.55112e-17	1			0.147441
rmf	M9 + glucose 0.2% + NaCl 300 mM + casamino acids 0.05% + ethanol 3%	0.0822951	0.192179	0.807821	0		0.145567	0.434358	0.697001	0.0219813		0.355561
rmf	M9 + glucose 0.2% + NaCl 300 mM + casamino acids 0.05% + H2O2 10uM	0.0908973	0.183928	0.539866	0.276206		0.0179763	0.510373	0.488684	0.000707152		0.104737
rmf	M9 + glucose 0.2% + NaCl 300 mM + H2O2 10uM + ethanol 3%	0.12306	1	0	2.20229e-17		0.372344	0	0	1		0.672373
rmf	M9 + glucose 0.2% + casamino acids 0.05% + H2O2 10uM + ethanol 3%	0.0913754	1	2.77556e-17	0		0.149458	1	-2.80047e-16	-2.11578e-16		0.25806
rmf	M9 + glucose 0.2% + NaCl 300 mM + casamino acids 0.05% + H2O2 10uM + ethanol 3%	0.137104	0.187039	0.812961	-1.92593e-34	1.82604e-19	0.140575	0.45608	0.709198	-0.112488	0.0318542	0.265337
rplN	M9 + glucose 0.2% + NaCl 300 mM + casamino acids 0.05%	0.0669956	1.10453e-17	1			0.0381764
rplN	M9 + glucose 0.2% + NaCl 300 mM + H2O2 10uM	0.144933	1	0			0.0227364
rplN	M9 + glucose 0.2% + NaCl 300 mM + ethanol 3%	0.0829028	1	1.10182e-17			0.108109
rplN	M9 + glucose 0.2% + casamino acids 0.05% + H2O2 10uM	0.0650034	0.780989	0.219011			0.0171991
rplN	M9 + glucose 0.2% + casamino acids 0.05% + ethanol 3%	0.0601243	0.228782	0.771218			0.0889166
rplN	M9 + glucose 0.2% + H2O2 10uM + ethanol 3%	0.06112	6.93889e-18	1			0.0202816
rplN	M9 + glucose 0.2% + casamino acids 0.05%	0.0447462	1	0			0.210149
rplN	M9 + glucose 0.2% + NaCl 300 mM + casamino acids 0.05% + ethanol 3%	0.0829909	-9.85213e-20	0.470957	0.529043		0.159208	0.0616862	0.783056	0.161615		0.281769
rplN	M9 + glucose 0.2% + NaCl 300 mM + casamino acids 0.05% + H2O2 10uM	0.0690704	0.0293647	0.970635	0		0.0169374	0.005536	0.794099	0.215112		0.0470786
rplN	M9 + glucose 0.2% + NaCl 300 mM + H2O2 10uM + ethanol 3%	0.0914822	4.44089e-16	0	1		0.0407815	1	1.46453e-16	1.83532e-16		0.098348
rplN	M9 + glucose 0.2% + casamino acids 0.05% + H2O2 10uM + ethanol 3%	0.0415183	1.11022e-16	0	1		0.0954233	0.20066	0.0349907	0.755487		0.148818
rplN	M9 + glucose 0.2% + NaCl 300 mM + casamino acids 0.05% + H2O2 10uM + ethanol 3%	0.0463055	0.553129	0.446871	6.43476e-22	-1.8385e-22	0.185845	-0.0218016	0.721148	0.122976	0.16963	0.282117
rplY	M9 + glucose 0.2% + NaCl 300 mM + casamino acids 0.05%	0.0515592	0.310193	0.689807			0.025737
rplY	M9 + glucose 0.2% + NaCl 300 mM + H2O2 10uM	0.0905864	1	1.11022e-16			0.0309896
rplY	M9 + glucose 0.2% + NaCl 300 mM + ethanol 3%	0.0944823	1.10453e-17	1			0.114754
rplY	M9 + glucose 0.2% + casamino acids 0.05% + H2O2 10uM	0.120485	0.813542	0.186458			0.0123495
rplY	M9 + glucose 0.2% + casamino acids 0.05% + ethanol 3%	0.0933905	0.247198	0.752802			0.11596
rplY	M9 + glucose 0.2% + H2O2 10uM + ethanol 3%	0.0652821	1.10453e-17	1			0.0341943
rplY	M9 + glucose 0.2% + casamino acids 0.05%	0.0502925	1	1.11022e-16			0.130216
rplY	M9 + glucose 0.2% + NaCl 300 mM + casamino acids 0.05% + ethanol 3%	0.0892315	-1.08237e-21	0.302708	0.697292		0.176582	0.0742414	0.2224	0.689727		0.275549
rplY	M9 + glucose 0.2% + NaCl 300 mM + casamino acids 0.05% + H2O2 10uM	0.0587404	0.380097	0.619903	0		0.0446146	0.27613	0.601176	0.134547		0.06075
rplY	M9 + glucose 0.2% + NaCl 300 mM + H2O2 10uM + ethanol 3%	0.0643865	1	0	8.88178e-16		0.0939315	8.50173e-17	1.15301e-16	1		0.184626
rplY	M9 + glucose 0.2% + casamino acids 0.05% + H2O2 10uM + ethanol 3%	0.0690005	1.11022e-16	0	1		0.0574678	0.233958	0.0443671	0.714053		0.194286
rplY	M9 + glucose 0.2% + NaCl 300 mM + casamino acids 0.05% + H2O2 10uM + ethanol 3%	0.168934	0	-5.52875e-22	0.508389	0.491611	0.115381	0.0492412	0.212586	0.0244869	0.693066	0.227097
rpsJ	M9 + glucose 0.2% + NaCl 300 mM + casamino acids 0.05%	0.0781526	0.142189	0.857811			0.0231018
rpsJ	M9 + glucose 0.2% + NaCl 300 mM + H2O2 10uM	0.0477269	0.894934	0.105066			0.0306937
rpsJ	M9 + glucose 0.2% + NaCl 300 mM + ethanol 3%	0.086125	1	0			0.100599
rpsJ	M9 + glucose 0.2% + casamino acids 0.05% + H2O2 10uM	0.0873188	1	0			0.0317135
rpsJ	M9 + glucose 0.2% + casamino acids 0.05% + ethanol 3%	0.0490992	0.431502	0.568498			0.0496629
rpsJ	M9 + glucose 0.2% + H2O2 10uM + ethanol 3%	0.0951612	0.0356582	0.964342			0.0191908
rpsJ	M9 + glucose 0.2% + casamino acids 0.05%	0.0210227	1	0			0.0481428
rpsJ	M9 + glucose 0.2% + NaCl 300 mM + casamino acids 0.05% + ethanol 3%	0.0433287	0	0	1		0.047959	0.0561379	0.304398	0.433862		0.279629
rpsJ	M9 + glucose 0.2% + NaCl 300 mM + casamino acids 0.05% + H2O2 10uM	0.0444449	0.211791	0.788209	0		0.0218297	0.139826	0.843869	0.0170786		0.038834
rpsJ	M9 + glucose 0.2% + NaCl 300 mM + H2O2 10uM + ethanol 3%	0.0591074	1	0	2.20229e-17		0.0858594	0.917563	0.0426216	0.0436048		0.215539
rpsJ	M9 + glucose 0.2% + casamino acids 0.05% + H2O2 10uM + ethanol 3%	0.0547737	0.376216	0	0.623784		0.060141	0.423389	0.0214203	0.556497		0.0965117
rpsJ	M9 + glucose 0.2% + NaCl 300 mM + casamino acids 0.05% + H2O2 10uM + ethanol 3%	0.157609	0.0414648	-2.28139e-20	1.1407e-20	0.958535	0.029928	0.0614553	0.239614	0.146577	0.409013	0.172794
rpsO	M9 + glucose 0.2% + NaCl 300 mM + casamino acids 0.05%	0.164097	0.14254	0.85746			0.0582634
rpsO	M9 + glucose 0.2% + NaCl 300 mM + H2O2 10uM	0.150583	0.952706	0.0472938			0.0294951
rpsO	M9 + glucose 0.2% + NaCl 300 mM + ethanol 3%	0.138616	1.10453e-17	1			0.185341
rpsO	M9 + glucose 0.2% + casamino acids 0.05% + H2O2 10uM	0.0456851	0.418073	0.581927			0.0441637
rpsO	M9 + glucose 0.2% + casamino acids 0.05% + ethanol 3%	0.0989827	0	1			0.039975
rpsO	M9 + glucose 0.2% + H2O2 10uM + ethanol 3%	0.0904924	0	1			0.0535218
rpsO	M9 + glucose 0.2% + casamino acids 0.05%	0.124182	1	2.22045e-16			0.0907921
rpsO	M9 + glucose 0.2% + NaCl 300 mM + casamino acids 0.05% + ethanol 3%	0.119725	6.09864e-19	0	1		0.0989852	1.35692e-16	1.62902e-16	1		0.200769
rpsO	M9 + glucose 0.2% + NaCl 300 mM + casamino acids 0.05% + H2O2 10uM	0.102455	0.307467	0.692533	0		0.0230275	0.0625747	0.382814	0.541376		0.0627841
rpsO	M9 + glucose 0.2% + NaCl 300 mM + H2O2 10uM + ethanol 3%	0.0879582	1	0	2.20229e-17		0.196496	4.7809e-16	-1.74155e-17	1		0.274414
rpsO	M9 + glucose 0.2% + casamino acids 0.05% + H2O2 10uM + ethanol 3%	0.0620053	0.00428372	0	0.995716		0.0608515	-4.98855e-17	-2.27416e-16	1		0.103577
rpsO	M9 + glucose 0.2% + NaCl 300 mM + casamino acids 0.05% + H2O2 10uM + ethanol 3%	0.11885	1	0	7.54198e-17	-3.92481e-17	0.108349	-1.45861e-16	1.54478e-16	1.93368e-16	1	0.139936
rrlA	M9 + glucose 0.2% + NaCl 300 mM + casamino acids 0.05%	0.308352	0.35659	0.64341			0.029291
rrlA	M9 + glucose 0.2% + NaCl 300 mM + H2O2 10uM	0.445371	1	1.11022e-16			0.0590906
rrlA	M9 + glucose 0.2% + NaCl 300 mM + ethanol 3%	0.332459	0.224075	0.775925			0.0740876
rrlA	M9 + glucose 0.2% + casamino acids 0.05% + H2O2 10uM	0.566557	1	1.10318e-17			0.07321
rrlA	M9 + glucose 0.2% + casamino acids 0.05% + ethanol 3%	0.449801	1	0			0.0789968
rrlA	M9 + glucose 0.2% + H2O2 10uM + ethanol 3%	0.464119	0.698052	0.301948			0.0985137
rrlA	M9 + glucose 0.2% + casamino acids 0.05%	0.366558	1	1.10182e-17			0.0706489
rrlA	M9 + glucose 0.2% + NaCl 300 mM + casamino acids 0.05% + ethanol 3%	0.180409	0	1	4.44089e-16		0.267862	0.231035	0.316993	0.582379		0.920919
rrlA	M9 + glucose 0.2% + NaCl 300 mM + casamino acids 0.05% + H2O2 10uM	0.167573	0	1	0		0.232235	0.35659	0.64341	-3.90369e-16		1.0601
rrlA	M9 + glucose 0.2% + NaCl 300 mM + H2O2 10uM + ethanol 3%	0.186264	1.23829e-16	1	0		0.207603	0.137718	-0.163477	0.687076		1.14512
rrlA	M9 + glucose 0.2% + casamino acids 0.05% + H2O2 10uM + ethanol 3%	0.220882	1	2.20364e-17	0		0.200686	1	3.0157e-16	3.63538e-16		0.67534
rrlA	M9 + glucose 0.2% + NaCl 300 mM + casamino acids 0.05% + H2O2 10uM + ethanol 3%	0.217148	0	1	3.30682e-17	0	0.194291	0.240265	0.341263	0.050294	0.518583	0.700905
rrnB	M9 + glucose 0.2% + NaCl 300 mM + casamino acids 0.05%	0.0477312	0.415946	0.584054			0.0698275
rrnB	M9 + glucose 0.2% + NaCl 300 mM + H2O2 10uM	0.0913165	0.987185	0.0128145			0.0190747
rrnB	M9 + glucose 0.2% + NaCl 300 mM + ethanol 3%	0.106864	0.974711	0.0252894			0.0361426
rrnB	M9 + glucose 0.2% + casamino acids 0.05% + H2O2 10uM	0.165541	0.995322	0.00467841			0.00788002
rrnB	M9 + glucose 0.2% + casamino acids 0.05% + ethanol 3%	0.0542046	0.53411	0.46589			0.0884153
rrnB	M9 + glucose 0.2% + H2O2 10uM + ethanol 3%	0.0812249	0.0383216	0.961678			0.0174377
rrnB	M9 + glucose 0.2% + casamino acids 0.05%	0.0396466	1	8.32667e-17			0.160945
rrnB	M9 + glucose 0.2% + NaCl 300 mM + casamino acids 0.05% + ethanol 3%	0.140237	2.57791e-20	0.319	0.681		0.10851	0.330408	0.383829	0.306534		0.232757
rrnB	M9 + glucose 0.2% + NaCl 300 mM + casamino acids 0.05% + H2O2 10uM	0.0858643	0.459167	0.540833	0		0.00273949	0.415136	0.582458	0.00321385		0.0510182
rrnB	M9 + glucose 0.2% + NaCl 300 mM + H2O2 10uM + ethanol 3%	0.0962379	0.79082	0.0331808	0.175999		0.0382552	0.974162	0.00429699	0.0260335		0.084302
rrnB	M9 + glucose 0.2% + casamino acids 0.05% + H2O2 10uM + ethanol 3%	0.0695716	0.440456	0	0.559544		0.0714587	0.527785	0.00988761	0.465836		0.139012
rrnB	M9 + glucose 0.2% + NaCl 300 mM + casamino acids 0.05% + H2O2 10uM + ethanol 3%	0.143394	-7.07286e-36	0.216994	0.783006	-2.50356e-21	0.149825	0.292215	0.405358	0.0351616	0.247646	0.241071
rrnH	M9 + glucose 0.2% + NaCl 300 mM + casamino acids 0.05%	0.0648391	0.420128	0.579872			0.0381706
rrnH	M9 + glucose 0.2% + NaCl 300 mM + H2O2 10uM	0.16692	1	1.10182e-17			0.0316146
rrnH	M9 + glucose 0.2% + NaCl 300 mM + ethanol 3%	0.0584004	0.989289	0.0107112			0.0492754
rrnH	M9 + glucose 0.2% + casamino acids 0.05% + H2O2 10uM	0.139983	1	1.10182e-17			0.00842762
rrnH	M9 + glucose 0.2% + casamino acids 0.05% + ethanol 3%	0.0684766	0.542601	0.457399			0.111233
rrnH	M9 + glucose 0.2% + H2O2 10uM + ethanol 3%	0.0788618	0.011004	0.988996			0.0281508
rrnH	M9 + glucose 0.2% + casamino acids 0.05%	0.0491883	1	0			0.238026
rrnH	M9 + glucose 0.2% + NaCl 300 mM + casamino acids 0.05% + ethanol 3%	0.10644	-8.94102e-21	0.389295	0.610705		0.139072	0.283	0.396171	0.313751		0.226442
rrnH	M9 + glucose 0.2% + NaCl 300 mM + casamino acids 0.05% + H2O2 10uM	0.116952	0.414785	0.585215	0		0.0410779	0.420128	0.579872	4.85448e-17		0.0943309
rrnH	M9 + glucose 0.2% + NaCl 300 mM + H2O2 10uM + ethanol 3%	0.0824406	0.814904	0	0.185096		0.0822076	0.989189	8.83344e-05	0.010702		0.13579
rrnH	M9 + glucose 0.2% + casamino acids 0.05% + H2O2 10uM + ethanol 3%	0.0671872	0.545934	0	0.454066		0.0922865	0.541469	0.0016411	0.457894		0.143916
rrnH	M9 + glucose 0.2% + NaCl 300 mM + casamino acids 0.05% + H2O2 10uM + ethanol 3%	0.140093	-3.39533e-36	0.228838	0.771162	-5.02071e-22	0.134393	0.278907	0.396495	0.0114331	0.304787	0.2209
rsd	M9 + glucose 0.2% + NaCl 300 mM + casamino acids 0.05%	0.0653381	1.10453e-17	1			0.0578921
rsd	M9 + glucose 0.2% + NaCl 300 mM + H2O2 10uM	0.0878258	0.735705	0.264295			0.046948
rsd	M9 + glucose 0.2% + NaCl 300 mM + ethanol 3%	0.0566522	1	0			0.0727181
rsd	M9 + glucose 0.2% + casamino acids 0.05% + H2O2 10uM	0.0325109	1	1.10318e-17			0.0286314
rsd	M9 + glucose 0.2% + casamino acids 0.05% + ethanol 3%	0.0724045	2.22045e-16	1			0.127987
rsd	M9 + glucose 0.2% + H2O2 10uM + ethanol 3%	0.0693059	0.118826	0.881174			0.0232947
rsd	M9 + glucose 0.2% + casamino acids 0.05%	0.0531265	5.55112e-17	1			0.085283
rsd	M9 + glucose 0.2% + NaCl 300 mM + casamino acids 0.05% + ethanol 3%	0.0961726	-5.60061e-21	0.496362	0.503638		0.135535	0.0966236	0.14566	0.919809		0.232794
rsd	M9 + glucose 0.2% + NaCl 300 mM + casamino acids 0.05% + H2O2 10uM	0.060633	0	1	0		0.0811283	-1.46102e-16	1	-1.86381e-16		0.164462
rsd	M9 + glucose 0.2% + NaCl 300 mM + H2O2 10uM + ethanol 3%	0.0693122	1.1147e-20	0.892162	0.107838		0.109463	0.99561	0.0027966	-0.0148946		0.194191
rsd	M9 + glucose 0.2% + casamino acids 0.05% + H2O2 10uM + ethanol 3%	0.0271307	0	-2.85958e-18	1		0.137432	0.00746333	0.0095195	0.996959		0.173534
rsd	M9 + glucose 0.2% + NaCl 300 mM + casamino acids 0.05% + H2O2 10uM + ethanol 3%	0.109993	-5.16558e-22	0.448322	-6.88744e-22	0.551678	0.0860676	0.0712448	0.131769	0.0298389	0.920288	0.181855
yajG	M9 + glucose 0.2% + NaCl 300 mM + casamino acids 0.05%	0.094123	0.486625	0.513375			0.0518212
yajG	M9 + glucose 0.2% + NaCl 300 mM + H2O2 10uM	0.168304	1	5.55112e-17			0.0602312
yajG	M9 + glucose 0.2% + NaCl 300 mM + ethanol 3%	0.0712226	1	0			0.117608
yajG	M9 + glucose 0.2% + casamino acids 0.05% + H2O2 10uM	0.149279	0.987921	0.0120789			0.0210605
yajG	M9 + glucose 0.2% + casamino acids 0.05% + ethanol 3%	0.0577153	0.0645613	0.935439			0.110709
yajG	M9 + glucose 0.2% + H2O2 10uM + ethanol 3%	0.0853392	1.10453e-17	1			0.0142279
yajG	M9 + glucose 0.2% + casamino acids 0.05%	0.0928244	1	1.38778e-17			0.0545469
yajG	M9 + glucose 0.2% + NaCl 300 mM + casamino acids 0.05% + ethanol 3%	0.103558	0.119783	0	0.880217		0.0855859	0.474021	0.400363	0.100024		0.28178
yajG	M9 + glucose 0.2% + NaCl 300 mM + casamino acids 0.05% + H2O2 10uM	0.122644	0.425895	0.153065	0.421041		0.0603352	0.482986	0.511659	0.0040655		0.224076
yajG	M9 + glucose 0.2% + NaCl 300 mM + H2O2 10uM + ethanol 3%	0.182108	1	0	2.20229e-17		0.138371	1	-4.1959e-17	2.8854e-16		0.29918
yajG	M9 + glucose 0.2% + casamino acids 0.05% + H2O2 10uM + ethanol 3%	0.0920534	0	-2.85958e-18	1		0.0538483	0.0644812	0.000311657	0.93521		0.145643
yajG	M9 + glucose 0.2% + NaCl 300 mM + casamino acids 0.05% + H2O2 10uM + ethanol 3%	0.223228	0.668901	-9.37039e-21	4.68519e-21	0.331099	0.148033	0.537197	0.400848	-0.0222618	0.0682437	0.426531
ypeA	M9 + glucose 0.2% + NaCl 300 mM + casamino acids 0.05%	0.126201	0.209908	0.790092			0.0260018
ypeA	M9 + glucose 0.2% + NaCl 300 mM + H2O2 10uM	0.111639	1	0			0.096695
ypeA	M9 + glucose 0.2% + NaCl 300 mM + ethanol 3%	0.0749572	1.10453e-17	1			0.182071
ypeA	M9 + glucose 0.2% + casamino acids 0.05% + H2O2 10uM	0.0945378	1	1.10318e-17			0.0179807
ypeA	M9 + glucose 0.2% + casamino acids 0.05% + ethanol 3%	0.0745388	1.10453e-17	1			0.089063
ypeA	M9 + glucose 0.2% + H2O2 10uM + ethanol 3%	0.0698557	1.10453e-17	1			0.0357982
ypeA	M9 + glucose 0.2% + casamino acids 0.05%	0.133567	0.744656	0.255344			0.0344979
ypeA	M9 + glucose 0.2% + NaCl 300 mM + casamino acids 0.05% + ethanol 3%	0.0828221	0	0	1		0.108005	9.37098e-16	3.22445e-16	1		0.191657
ypeA	M9 + glucose 0.2% + NaCl 300 mM + casamino acids 0.05% + H2O2 10uM	0.0613685	0.00312548	0.751547	0.245327		0.0177126	0.209908	0.790092	-3.06836e-17		0.049981
ypeA	M9 + glucose 0.2% + NaCl 300 mM + H2O2 10uM + ethanol 3%	0.132948	0	0	1		0.159399	-1.90091e-16	-1.54998e-16	1		0.306504
ypeA	M9 + glucose 0.2% + casamino acids 0.05% + H2O2 10uM + ethanol 3%	0.0623642	6.93889e-17	0	1		0.0851284	3.61114e-17	-9.14919e-17	1		0.214516
ypeA	M9 + glucose 0.2% + NaCl 300 mM + casamino acids 0.05% + H2O2 10uM + ethanol 3%	0.177751	1.66533e-16	-3.86884e-17	0	1	0.112631	-5.44858e-16	3.56481e-16	-1.5048e-16	1	0.251537
fliY	M9 + glucose 0.2% + NaCl 300 mM + casamino acids 0.05%	0.187026	0.238554	0.761446			0.0731134
fliY	M9 + glucose 0.2% + NaCl 300 mM + H2O2 10uM	0.108155	1	0			0.0748752
fliY	M9 + glucose 0.2% + NaCl 300 mM + ethanol 3%	0.0693553	2.22045e-16	1			0.12947
fliY	M9 + glucose 0.2% + casamino acids 0.05% + H2O2 10uM	0.0790614	1	1.10182e-17			0.07081
fliY	M9 + glucose 0.2% + casamino acids 0.05% + ethanol 3%	0.083085	0.819605	0.180395			0.254927
fliY	M9 + glucose 0.2% + H2O2 10uM + ethanol 3%	0.0862676	1.10453e-17	1			0.0740827
fliY	M9 + glucose 0.2% + casamino acids 0.05%	0.222889	1	0			0.113883
fliY	M9 + glucose 0.2% + NaCl 300 mM + casamino acids 0.05% + ethanol 3%	0.0884678	1	2.22045e-16	0		0.30666	0.162054	0.675183	0.141338		0.448117
fliY	M9 + glucose 0.2% + NaCl 300 mM + casamino acids 0.05% + H2O2 10uM	0.0697854	0.152684	0.847316	0		0.32523	0.238554	0.761446	-7.6598e-17		0.349331
fliY	M9 + glucose 0.2% + NaCl 300 mM + H2O2 10uM + ethanol 3%	0.169405	1	0	0		0.0906791	-1.60002e-16	-3.21618e-17	1		0.322698
fliY	M9 + glucose 0.2% + casamino acids 0.05% + H2O2 10uM + ethanol 3%	0.0962417	1	-2.85958e-18	6.30599e-17		0.423613	0.819605	-1.27763e-17	0.180395		0.525823
fliY	M9 + glucose 0.2% + NaCl 300 mM + casamino acids 0.05% + H2O2 10uM + ethanol 3%	0.190233	0.750323	0.249677	6.60066e-21	-1.8859e-21	0.256413	0.176984	0.687346	-0.0377695	0.149173	0.442502
gmk	M9 + glucose 0.2% + NaCl 300 mM + casamino acids 0.05%	0.198282	0.110701	0.889299			0.0357278
gmk	M9 + glucose 0.2% + NaCl 300 mM + H2O2 10uM	0.109204	1	0			0.0401035
gmk	M9 + glucose 0.2% + NaCl 300 mM + ethanol 3%	0.0690515	1.10453e-17	1			0.106219
gmk	M9 + glucose 0.2% + casamino acids 0.05% + H2O2 10uM	0.116459	1	0			0.0226261
gmk	M9 + glucose 0.2% + casamino acids 0.05% + ethanol 3%	0.108545	0.00681241	0.993188			0.0658561
gmk	M9 + glucose 0.2% + H2O2 10uM + ethanol 3%	0.0551463	1.10453e-17	1			0.0842962
gmk	M9 + glucose 0.2% + casamino acids 0.05%	0.182048	0.851326	0.148674			0.0210681
gmk	M9 + glucose 0.2% + NaCl 300 mM + casamino acids 0.05% + ethanol 3%	0.0713988	0	0	1		0.0946058	0.000420404	0.00681428	0.992789		0.148538
gmk	M9 + glucose 0.2% + NaCl 300 mM + casamino acids 0.05% + H2O2 10uM	0.114167	0.114303	0.885697	0		0.0986456	0.110701	0.889299	7.19042e-17		0.123981
gmk	M9 + glucose 0.2% + NaCl 300 mM + H2O2 10uM + ethanol 3%	0.161249	0	2.22045e-16	1		0.304897	2.89969e-16	1.34178e-16	1		0.437452
gmk	M9 + glucose 0.2% + casamino acids 0.05% + H2O2 10uM + ethanol 3%	0.19351	0	1.11022e-16	1		0.192272	0.00681241	1.80494e-16	0.993188		0.317027
gmk	M9 + glucose 0.2% + NaCl 300 mM + casamino acids 0.05% + H2O2 10uM + ethanol 3%	0.218767	0	0	2.22045e-16	1	0.220525	0.000502513	0.00692831	-7.85055e-05	0.992764	0.296116
ihfB	M9 + glucose 0.2% + NaCl 300 mM + casamino acids 0.05%	0.170132	7.63278e-17	1			0.103601
ihfB	M9 + glucose 0.2% + NaCl 300 mM + H2O2 10uM	0.146493	1	0			0.0324948
ihfB	M9 + glucose 0.2% + NaCl 300 mM + ethanol 3%	0.074727	1.10453e-17	1			0.0695647
ihfB	M9 + glucose 0.2% + casamino acids 0.05% + H2O2 10uM	0.14856	0.894253	0.105747			0.0418747
ihfB	M9 + glucose 0.2% + casamino acids 0.05% + ethanol 3%	0.102242	0.245558	0.754442			0.0815939
ihfB	M9 + glucose 0.2% + H2O2 10uM + ethanol 3%	0.112417	0.0310706	0.968929			0.0698523
ihfB	M9 + glucose 0.2% + casamino acids 0.05%	0.242306	1	8.32667e-17			0.095628
ihfB	M9 + glucose 0.2% + NaCl 300 mM + casamino acids 0.05% + ethanol 3%	0.108032	6.60066e-22	0.234614	0.765386		0.149164	-7.11318e-19	0.245558	0.754442		0.23752
ihfB	M9 + glucose 0.2% + NaCl 300 mM + casamino acids 0.05% + H2O2 10uM	0.128431	0	1	0		0.184881	-0.0251511	0.905681	0.0818416		0.241314
ihfB	M9 + glucose 0.2% + NaCl 300 mM + H2O2 10uM + ethanol 3%	0.173217	0	1	2.22045e-16		0.500979	-0.00476184	0.0266671	0.968592		0.418229
ihfB	M9 + glucose 0.2% + casamino acids 0.05% + H2O2 10uM + ethanol 3%	0.160128	-4.36933e-20	0.596828	0.403172		0.139662	0.239606	0.0240338	0.736548		0.260338
ihfB	M9 + glucose 0.2% + NaCl 300 mM + casamino acids 0.05% + H2O2 10uM + ethanol 3%	0.23885	-5.28707e-21	0.324072	-7.04943e-21	0.675928	0.226516	-0.00834019	0.245804	0.0149537	0.734312	0.335274
ompC	M9 + glucose 0.2% + NaCl 300 mM + casamino acids 0.05%	0.224797	0	1			0.0812153
ompC	M9 + glucose 0.2% + NaCl 300 mM + H2O2 10uM	0.236213	0.616373	0.383627			0.184033
ompC	M9 + glucose 0.2% + NaCl 300 mM + ethanol 3%	0.0874904	0.781012	0.218988			0.13053
ompC	M9 + glucose 0.2% + casamino acids 0.05% + H2O2 10uM	0.0907246	0.814471	0.185529			0.0886553
ompC	M9 + glucose 0.2% + casamino acids 0.05% + ethanol 3%	0.0951975	0.2567	0.7433			0.185801
ompC	M9 + glucose 0.2% + H2O2 10uM + ethanol 3%	0.0728815	0.0062993	0.993701			0.0895566
ompC	M9 + glucose 0.2% + casamino acids 0.05%	0.161363	3.33067e-16	1			0.129171
ompC	M9 + glucose 0.2% + NaCl 300 mM + casamino acids 0.05% + ethanol 3%	0.0834143	1	2.77556e-17	0		0.0737081	0.295656	0.37124	0.372753		0.279435
ompC	M9 + glucose 0.2% + NaCl 300 mM + casamino acids 0.05% + H2O2 10uM	0.0716107	-7.85046e-17	1	1.11022e-16		0.137224	0.0481787	0.872377	0.0823481		0.213115
ompC	M9 + glucose 0.2% + NaCl 300 mM + H2O2 10uM + ethanol 3%	0.159511	0.637135	0	0.362865		0.0985835	0.574274	0.221454	0.104102		0.236639
ompC	M9 + glucose 0.2% + casamino acids 0.05% + H2O2 10uM + ethanol 3%	0.0948797	0.192394	0	0.807606		0.0435164	0.248798	0.0280101	0.695445		0.136172
ompC	M9 + glucose 0.2% + NaCl 300 mM + casamino acids 0.05% + H2O2 10uM + ethanol 3%	0.211274	0.893879	-1.62892e-21	8.14459e-22	0.106121	0.175716	0.245817	0.353681	0.107005	0.236297	0.370722
rpoE	M9 + glucose 0.2% + NaCl 300 mM + casamino acids 0.05%	0.17255	1.10453e-17	1			0.0754825
rpoE	M9 + glucose 0.2% + NaCl 300 mM + H2O2 10uM	0.1503	0.392842	0.607158			0.0435732
rpoE	M9 + glucose 0.2% + NaCl 300 mM + ethanol 3%	0.0939276	1	1.10182e-17			0.114405
rpoE	M9 + glucose 0.2% + casamino acids 0.05% + H2O2 10uM	0.109991	1	1.10318e-17			0.0227105
rpoE	M9 + glucose 0.2% + casamino acids 0.05% + ethanol 3%	0.0892199	0.416259	0.583741			0.118888
rpoE	M9 + glucose 0.2% + H2O2 10uM + ethanol 3%	0.0997702	1.10453e-17	1			0.0901333
rpoE	M9 + glucose 0.2% + casamino acids 0.05%	0.188914	1	1.10182e-17			0.0601426
rpoE	M9 + glucose 0.2% + NaCl 300 mM + casamino acids 0.05% + ethanol 3%	0.131945	1	2.205e-17	0		0.0915354	0.0819559	0.428929	0.543649		0.240906
rpoE	M9 + glucose 0.2% + NaCl 300 mM + casamino acids 0.05% + H2O2 10uM	0.131386	0	1	2.19958e-17		0.171343	1.60005e-16	1	1.41234e-16		0.243031
rpoE	M9 + glucose 0.2% + NaCl 300 mM + H2O2 10uM + ethanol 3%	0.141615	0.620891	0	0.379109		0.11861	0.257063	0.0716741	0.747152		0.181376
rpoE	M9 + glucose 0.2% + casamino acids 0.05% + H2O2 10uM + ethanol 3%	0.175666	6.02298e-22	0.58223	0.41777		0.0806431	0.416259	1.1332e-16	0.583741		0.205683
rpoE	M9 + glucose 0.2% + NaCl 300 mM + casamino acids 0.05% + H2O2 10uM + ethanol 3%	0.252821	0	0	1	0	0.142312	0.0407504	0.403219	0.016685	0.579323	0.353181
rpoH	M9 + glucose 0.2% + NaCl 300 mM + casamino acids 0.05%	0.165196	0	1			0.0401419
rpoH	M9 + glucose 0.2% + NaCl 300 mM + H2O2 10uM	0.0608673	1	6.09864e-19			0.0378864
rpoH	M9 + glucose 0.2% + NaCl 300 mM + ethanol 3%	0.0748652	1.10453e-17	1			0.0697974
rpoH	M9 + glucose 0.2% + casamino acids 0.05% + H2O2 10uM	0.0776967	0.177138	0.822862			0.0559356
rpoH	M9 + glucose 0.2% + casamino acids 0.05% + ethanol 3%	0.0920245	0.042942	0.957058			0.0587447
rpoH	M9 + glucose 0.2% + H2O2 10uM + ethanol 3%	0.0704394	1.10453e-17	1			0.0343944
rpoH	M9 + glucose 0.2% + casamino acids 0.05%	0.139526	1	1.10182e-17			0.0480884
rpoH	M9 + glucose 0.2% + NaCl 300 mM + casamino acids 0.05% + ethanol 3%	0.0865268	0.439488	0.560512	0		0.112346	-8.333e-16	0.042942	0.957058		0.151658
rpoH	M9 + glucose 0.2% + NaCl 300 mM + casamino acids 0.05% + H2O2 10uM	0.129153	2.19958e-17	0	1		0.23157	0.123807	1.00003	0.16118		0.617013
rpoH	M9 + glucose 0.2% + NaCl 300 mM + H2O2 10uM + ethanol 3%	0.138558	1	2.20229e-17	0		0.133214	9.16926e-17	-6.07102e-17	1		0.335838
rpoH	M9 + glucose 0.2% + casamino acids 0.05% + H2O2 10uM + ethanol 3%	0.0491582	0	1	2.19958e-17		0.263787	0.0423888	0.00377985	0.961531		0.461973
rpoH	M9 + glucose 0.2% + NaCl 300 mM + casamino acids 0.05% + H2O2 10uM + ethanol 3%	0.172973	0	0	1	0	0.36138	0.00333003	0.0436071	0.000908927	0.955798	0.495416
trpL	M9 + glucose 0.2% + NaCl 300 mM + casamino acids 0.05%	0.160031	1.10318e-17	1			0.0559818
trpL	M9 + glucose 0.2% + NaCl 300 mM + H2O2 10uM	0.119863	1	6.93889e-18			0.0732654
trpL	M9 + glucose 0.2% + NaCl 300 mM + ethanol 3%	0.0932699	1	1.10318e-17			0.162705
trpL	M9 + glucose 0.2% + casamino acids 0.05% + H2O2 10uM	0.0793382	1	1.10182e-17			0.0512107
trpL	M9 + glucose 0.2% + casamino acids 0.05% + ethanol 3%	0.100162	1	0			0.15617
trpL	M9 + glucose 0.2% + H2O2 10uM + ethanol 3%	0.0719179	1.10453e-17	1			0.0583477
trpL	M9 + glucose 0.2% + casamino acids 0.05%	0.191967	4.44089e-16	1			0.152737
trpL	M9 + glucose 0.2% + NaCl 300 mM + casamino acids 0.05% + ethanol 3%	0.159076	0.141037	0.858963	0		0.0952835	-4.86124e-16	1	-1.41232e-16		0.18913
trpL	M9 + glucose 0.2% + NaCl 300 mM + casamino acids 0.05% + H2O2 10uM	0.129146	-9.99852e-21	0.870621	0.129379		0.116101	-3.34391e-16	1	-2.24313e-16		0.202291
trpL	M9 + glucose 0.2% + NaCl 300 mM + H2O2 10uM + ethanol 3%	0.121459	1	0	9.42849e-17		0.134544	1	8.21399e-17	3.51326e-16		0.485906
trpL	M9 + glucose 0.2% + casamino acids 0.05% + H2O2 10uM + ethanol 3%	0.13558	0.681654	0	0.318346		0.130781	1	2.29163e-16	2.527e-16		0.369569
trpL	M9 + glucose 0.2% + NaCl 300 mM + casamino acids 0.05% + H2O2 10uM + ethanol 3%	0.196421	3.00927e-36	0.855456	0.144544	-7.25029e-22	0.153946	-1.57333e-15	1	-7.15099e-16	2.25431e-16	0.236914
Sigma70	M9 + glucose 0.2% + NaCl 300 mM + casamino acids 0.05%	0.0880373	1.10453e-17	1			0.0357631
Sigma70	M9 + glucose 0.2% + NaCl 300 mM + H2O2 10uM	0.180133	1	0			0.0568648
Sigma70	M9 + glucose 0.2% + NaCl 300 mM + ethanol 3%	0.0556459	1.10453e-17	1			0.0780453
Sigma70	M9 + glucose 0.2% + casamino acids 0.05% + H2O2 10uM	0.0802019	1	1.10182e-17			0.0497006
Sigma70	M9 + glucose 0.2% + casamino acids 0.05% + ethanol 3%	0.0645945	0.361853	0.638147			0.133493
Sigma70	M9 + glucose 0.2% + H2O2 10uM + ethanol 3%	0.0545006	0.0594876	0.940512			0.0195956
Sigma70	M9 + glucose 0.2% + casamino acids 0.05%	0.0655447	1	1.10182e-17			0.123507
Sigma70	M9 + glucose 0.2% + NaCl 300 mM + casamino acids 0.05% + ethanol 3%	0.0831359	-1.23982e-21	0.369602	0.630398		0.131078	3.36777e-17	0.361853	0.638147		0.218823
Sigma70	M9 + glucose 0.2% + NaCl 300 mM + casamino acids 0.05% + H2O2 10uM	0.10139	2.84507e-21	0.667254	0.332746		0.138847	-2.64804e-16	1	-1.73297e-16		0.269525
Sigma70	M9 + glucose 0.2% + NaCl 300 mM + H2O2 10uM + ethanol 3%	0.106319	1	0	2.20229e-17		0.115737	-0.00413887	0.0540065	0.940403		0.228733
Sigma70	M9 + glucose 0.2% + casamino acids 0.05% + H2O2 10uM + ethanol 3%	0.0803121	1.12758e-21	0.783255	0.216745		0.0630353	0.347935	0.0384146	0.618371		0.196569
Sigma70	M9 + glucose 0.2% + NaCl 300 mM + casamino acids 0.05% + H2O2 10uM + ethanol 3%	0.224832	-1.97349e-20	0.161157	9.20964e-21	0.838843	0.181235	-0.00229196	0.351004	0.0354333	0.617947	0.354742
sigmaS	M9 + glucose 0.2% + NaCl 300 mM + casamino acids 0.05%	0.162811	1.11022e-16	1			0.147345
sigmaS	M9 + glucose 0.2% + NaCl 300 mM + H2O2 10uM	0.127336	0.973176	0.0268245			0.100092
sigmaS	M9 + glucose 0.2% + NaCl 300 mM + ethanol 3%	0.220222	1.10453e-17	1			0.0987003
sigmaS	M9 + glucose 0.2% + casamino acids 0.05% + H2O2 10uM	0.259959	1	1.10182e-17			0.0880987
sigmaS	M9 + glucose 0.2% + casamino acids 0.05% + ethanol 3%	0.437161	1.94289e-16	1			0.339753
sigmaS	M9 + glucose 0.2% + H2O2 10uM + ethanol 3%	0.183086	0.0481658	0.951834			0.0831054
sigmaS	M9 + glucose 0.2% + casamino acids 0.05%	0.263979	1	1.10182e-17			0.422036
sigmaS	M9 + glucose 0.2% + NaCl 300 mM + casamino acids 0.05% + ethanol 3%	0.194877	0	1.76183e-19	1		0.133027	3.18686e-17	-1.86527e-16	1		0.235428
sigmaS	M9 + glucose 0.2% + NaCl 300 mM + casamino acids 0.05% + H2O2 10uM	0.191415	-1.23829e-16	2.22045e-16	1		0.111929	-2.1637e-16	1	4.51269e-17		0.55359
sigmaS	M9 + glucose 0.2% + NaCl 300 mM + H2O2 10uM + ethanol 3%	0.215739	-4.06576e-20	0	1		0.090613	-0.000861204	0.0246535	0.969902		0.183126
sigmaS	M9 + glucose 0.2% + casamino acids 0.05% + H2O2 10uM + ethanol 3%	0.345865	0	-5.55112e-17	1		0.32152	0.00411532	0.0170378	0.990338		0.469419
sigmaS	M9 + glucose 0.2% + NaCl 300 mM + casamino acids 0.05% + H2O2 10uM + ethanol 3%	0.226082	1.7511e-22	0.0747592	0.126013	0.799227	0.106468	0.0134703	0.00407697	0.01169	0.989992	0.256437
crp	M9 + glucose 0.2% + NaCl 300 mM + casamino acids 0.05%	0.158016	0.196794	0.803206			0.0820845
crp	M9 + glucose 0.2% + NaCl 300 mM + H2O2 10uM	0.24142	0.149273	0.850727			0.0401504
crp	M9 + glucose 0.2% + NaCl 300 mM + ethanol 3%	0.121192	0.780969	0.219031			0.149295
crp	M9 + glucose 0.2% + casamino acids 0.05% + H2O2 10uM	0.226575	0.457622	0.542378			0.115793
crp	M9 + glucose 0.2% + casamino acids 0.05% + ethanol 3%	0.142745	0.507102	0.492898			0.0902035
crp	M9 + glucose 0.2% + H2O2 10uM + ethanol 3%	0.155235	1.11022e-16	1			0.0584572
crp	M9 + glucose 0.2% + casamino acids 0.05%	0.143012	0.913704	0.0862964			0.0605866
crp	M9 + glucose 0.2% + NaCl 300 mM + casamino acids 0.05% + ethanol 3%	0.174195	0.931611	0	0.068389		0.139669	0.142726	0.462393	0.440925		0.330072
crp	M9 + glucose 0.2% + NaCl 300 mM + casamino acids 0.05% + H2O2 10uM	0.0988469	-5.16837e-21	0.889213	0.110787		0.0133691	0.0981226	0.407928	0.489704		0.0653181
crp	M9 + glucose 0.2% + NaCl 300 mM + H2O2 10uM + ethanol 3%	0.11247	0.969495	0	0.030505		0.111948	0.173466	0.768456	0.0282584		0.248652
crp	M9 + glucose 0.2% + casamino acids 0.05% + H2O2 10uM + ethanol 3%	0.123111	0.787715	0	0.212285		0.114523	0.362829	0.271579	0.384253		0.188676
crp	M9 + glucose 0.2% + NaCl 300 mM + casamino acids 0.05% + H2O2 10uM + ethanol 3%	0.231566	0	0	-2.22045e-16	1	0.0630388	-0.102959	0.402175	0.485763	0.340991	0.414099
		0.143623					0.120779					0.295112
