# Supplementary material for: Linear Superposition and Prediction of Bacterial Promoter Activity Dynamics in Complex Conditions
Source: PLoS Comput Biol. 2014 May 8;10(5):e1003602. doi: 10.1371/journal.pcbi.1003602 (PMC4014397; doi:10.1371/journal.pcbi.1003602)
Supplement: Table S4 — A table with the weights of the linear combination and errors for all promoters in the diauxic shift. (XLS) [file pcbi.1003602.s004.xls]

## Sheet: Sheet1
Gene	Combination	Day-to-Day error	W1	W2	W3	W4	Linear Combination error	W1 prediction	W2 prediction	W3 prediction	W4 prediction	Prediction error
lacZ	M9 + glucose 0.2% + NaCl 300 mM + casamino acids 0.05%	0.103983	2.61286	0.14785			0.655577
pheL	M9 + glucose 0.2% + NaCl 300 mM + H2O2 10uM	0.0116254	0.364497	0.62751			0.0461436
serA	M9 + glucose 0.2% + NaCl 300 mM + ethanol 3%	0.0171475	0.298859	0.73437			0.0321295
wrbA	M9 + glucose 0.2% + casamino acids 0.05% + H2O2 10uM	0.000957647	0.25077	0.78753			0.0406554
gadW	M9 + glucose 0.2% + casamino acids 0.05% + ethanol 3%	0.0524424	0.232447	0.817342			0.0287084
leuS	M9 + glucose 0.2% + H2O2 10uM + ethanol 3%	0.0752332	0.21157	0.700724			0.0694713
dmsA	M9 + glucose 0.2% + casamino acids 0.05%	0.0247246	0.365415	0.626487			0.0580319
gatY	M9 + glucose 0.2% + NaCl 300 mM + casamino acids 0.05% + ethanol 3%	0.0387697	0.313649	0.530729			0.077142
mltD	M9 + glucose 0.2% + NaCl 300 mM + casamino acids 0.05% + H2O2 10uM	0.0761755	0.414352	0.581039			0.0523001
yrbL	M9 + glucose 0.2% + NaCl 300 mM + H2O2 10uM + ethanol 3%	0.0301393	0.20497	0.791133			0.031443
fhuF	M9 + glucose 0.2% + casamino acids 0.05% + H2O2 10uM + ethanol 3%	0.0695804	0.242823	0.803083			0.0846446
osmC	M9 + glucose 0.2% + NaCl 300 mM + casamino acids 0.05% + H2O2 10uM + ethanol 3%	0.0325977	0.419224	0.68925			0.141204
ftsH	M9 + glucose 0.2% + NaCl 300 mM + casamino acids 0.05%	0.0488666	0.262752	0.697673			0.0424898
slyB	M9 + glucose 0.2% + NaCl 300 mM + H2O2 10uM	0.0369584	0.359168	0.505962			0.0348478
crl	M9 + glucose 0.2% + NaCl 300 mM + ethanol 3%	0.0094987	0.244883	0.818315			0.0203006
gadB	M9 + glucose 0.2% + casamino acids 0.05% + H2O2 10uM	0.0126484	0.158702	0.866308			0.0679897
mscS	M9 + glucose 0.2% + casamino acids 0.05% + ethanol 3%	0.0208667	0.505681	0.517559			0.0405656
phoH	M9 + glucose 0.2% + H2O2 10uM + ethanol 3%	0.0454606	0.634299	0.266652			0.0953042
pldB	M9 + glucose 0.2% + casamino acids 0.05%	0.0732688	-0.186827	1.27082			0.158388
rnk	M9 + glucose 0.2% + NaCl 300 mM + casamino acids 0.05% + ethanol 3%	0.0731852	0.92691	0.036137			0.112669
ubiX	M9 + glucose 0.2% + NaCl 300 mM + casamino acids 0.05% + H2O2 10uM	0.172257	0.294023	0.743297			0.106208
ybiH	M9 + glucose 0.2% + NaCl 300 mM + H2O2 10uM + ethanol 3%	0.091319	0.397387	0.481593			0.135898
ycgE	M9 + glucose 0.2% + casamino acids 0.05% + H2O2 10uM + ethanol 3%	0.167825	0.642453	0.296504			0.0852333
infA	M9 + glucose 0.2% + NaCl 300 mM + casamino acids 0.05% + H2O2 10uM + ethanol 3%	0.0641485	0.676759	0.243444			0.085993
serU	M9 + glucose 0.2% + NaCl 300 mM + casamino acids 0.05%	0.0353485	0.330364	0.567664			0.0216131
lpxC	M9 + glucose 0.2% + NaCl 300 mM + H2O2 10uM	0.0257961	0.325343	0.618379			0.0385277
pyrB	M9 + glucose 0.2% + NaCl 300 mM + ethanol 3%	0.0133886	0.55323	0.431152			0.0625876
asnS	M9 + glucose 0.2% + casamino acids 0.05% + H2O2 10uM	0.0780076	0.349936	0.688089			0.0546715
elaB	M9 + glucose 0.2% + casamino acids 0.05% + ethanol 3%	0.0305061	0.183811	0.98503			0.138658
hupB	M9 + glucose 0.2% + H2O2 10uM + ethanol 3%	0.035376	0.18581	0.841294			0.0566594
pheM	M9 + glucose 0.2% + casamino acids 0.05%	0.108453	0.141717	0.804486			0.0728482
seqA	M9 + glucose 0.2% + NaCl 300 mM + casamino acids 0.05% + ethanol 3%	0.1076	0.31214	0.713235			0.0942814
yejL	M9 + glucose 0.2% + NaCl 300 mM + casamino acids 0.05% + H2O2 10uM	0.019386	-0.108314	1.13718			0.0685044
yfaY	M9 + glucose 0.2% + NaCl 300 mM + H2O2 10uM + ethanol 3%	0.0102408	0.617273	0.328891			0.174029
yfeY	M9 + glucose 0.2% + casamino acids 0.05% + H2O2 10uM + ethanol 3%	0.0687998	0.561278	0.732731			0.075328
dnaX	M9 + glucose 0.2% + NaCl 300 mM + casamino acids 0.05% + H2O2 10uM + ethanol 3%	0.105435	0.299986	0.635938			0.0399658
htpX	M9 + glucose 0.2% + NaCl 300 mM + casamino acids 0.05%	0.018945	0.303212	0.682253			0.0319221
uspB	M9 + glucose 0.2% + NaCl 300 mM + H2O2 10uM	0.0408665	0.0486383	1.11078			0.0736643
ftsN	M9 + glucose 0.2% + NaCl 300 mM + ethanol 3%	0.157785	0.456347	0.525539			0.0528665
cytR	M9 + glucose 0.2% + casamino acids 0.05% + H2O2 10uM	0.0116751	0.412285	0.416963			0.0504209
gadX	M9 + glucose 0.2% + casamino acids 0.05% + ethanol 3%	0.0271569	0.145118	0.867608			0.0512509
trmU	M9 + glucose 0.2% + H2O2 10uM + ethanol 3%	0.0394213	0.282787	0.657066			0.0766455
yafL	M9 + glucose 0.2% + casamino acids 0.05%	0.107766	-0.10992	1.00366			0.101224
ybeB	M9 + glucose 0.2% + NaCl 300 mM + casamino acids 0.05% + ethanol 3%	0.0735597	0.284544	0.697907			0.0998276
ybgC	M9 + glucose 0.2% + NaCl 300 mM + casamino acids 0.05% + H2O2 10uM	0.00197042	0.0108069	0.979638			0.0903861
ybgI	M9 + glucose 0.2% + NaCl 300 mM + H2O2 10uM + ethanol 3%	0.00336645	0.383456	0.573221			0.105146
yehS	M9 + glucose 0.2% + casamino acids 0.05% + H2O2 10uM + ethanol 3%	0.0035793	0.307365	0.674574			0.0376831
aceB	M9 + glucose 0.2% + NaCl 300 mM + casamino acids 0.05% + H2O2 10uM + ethanol 3%	0.0841798	0.574297	0.530496			0.0915723
cbpA	M9 + glucose 0.2% + NaCl 300 mM + casamino acids 0.05%	0.0256414	0.230561	0.680221			0.0769956
evgA	M9 + glucose 0.2% + NaCl 300 mM + H2O2 10uM	0.0518698	1.08131	-0.0677662			0.0996547
sodC	M9 + glucose 0.2% + NaCl 300 mM + ethanol 3%	0.0513541	0.330897	0.708368			0.129114
ycbK	M9 + glucose 0.2% + casamino acids 0.05% + H2O2 10uM	0.0225725	0.625936	0.430876			0.0349485
cvpA	M9 + glucose 0.2% + casamino acids 0.05% + ethanol 3%	0.087584	0.758767	0.212458			0.0527078
ppa	M9 + glucose 0.2% + H2O2 10uM + ethanol 3%	0.018821	0.263633	0.741971			0.0618165
racR	M9 + glucose 0.2% + casamino acids 0.05%	0.0443091	0.823299	0.118074			0.0442308
corA	M9 + glucose 0.2% + NaCl 300 mM + casamino acids 0.05% + ethanol 3%	0.162279	0.236341	0.782231			0.0710822
cspD	M9 + glucose 0.2% + NaCl 300 mM + casamino acids 0.05% + H2O2 10uM	0.076121	0.439393	0.441081			0.071769
fes	M9 + glucose 0.2% + NaCl 300 mM + H2O2 10uM + ethanol 3%	0.140834	0.532213	0.259347			0.188329
tonB	M9 + glucose 0.2% + casamino acids 0.05% + H2O2 10uM + ethanol 3%	0.0472511	0.287954	0.637562			0.073983
uspF	M9 + glucose 0.2% + NaCl 300 mM + casamino acids 0.05% + H2O2 10uM + ethanol 3%	0.0268635	0.37838	0.537566			0.0717135
asd	M9 + glucose 0.2% + NaCl 300 mM + casamino acids 0.05%	0.0387412	0.702118	0.390835			0.0480947
cirA	M9 + glucose 0.2% + NaCl 300 mM + H2O2 10uM	0.178066	0.602683	0.491353			0.103268
cld	M9 + glucose 0.2% + NaCl 300 mM + ethanol 3%	0.0295612	0.368651	0.627017			0.0340462
fecI	M9 + glucose 0.2% + casamino acids 0.05% + H2O2 10uM	0.125853	0.818202	0.0971352			0.146002
hdeD	M9 + glucose 0.2% + casamino acids 0.05% + ethanol 3%	0.104501	0.253589	0.772423			0.0599402
hipB	M9 + glucose 0.2% + H2O2 10uM + ethanol 3%	0.12006	0.568349	0.38295			0.0434064
ompA	M9 + glucose 0.2% + casamino acids 0.05%	0.0114915	-0.125946	1.18573			0.0487959
panD	M9 + glucose 0.2% + NaCl 300 mM + casamino acids 0.05% + ethanol 3%	0.129998	0.409801	0.507833			0.0536865
ribB	M9 + glucose 0.2% + NaCl 300 mM + casamino acids 0.05% + H2O2 10uM	0.107176	0.440177	0.571876			0.0799277
yedP	M9 + glucose 0.2% + NaCl 300 mM + H2O2 10uM + ethanol 3%	0.0251191	0.480609	0.536971			0.0918328
dsrA	M9 + glucose 0.2% + casamino acids 0.05% + H2O2 10uM + ethanol 3%	0.0501079	0.316095	0.620212			0.072741
nudC	M9 + glucose 0.2% + NaCl 300 mM + casamino acids 0.05% + H2O2 10uM + ethanol 3%	0.00933421	-1.8444	0.766889			0.393205
rimJ	M9 + glucose 0.2% + NaCl 300 mM + casamino acids 0.05%	0.0244957	0.463175	0.601607			0.0832692
rmf	M9 + glucose 0.2% + NaCl 300 mM + H2O2 10uM	0.0250374	0.330078	0.726547			0.0498807
rplN	M9 + glucose 0.2% + NaCl 300 mM + ethanol 3%	0.0286741	0.555137	0.45568			0.0398169
rplY	M9 + glucose 0.2% + casamino acids 0.05% + H2O2 10uM	0.0143649	0.724544	0.299623			0.0418704
rpsJ	M9 + glucose 0.2% + casamino acids 0.05% + ethanol 3%	0.0134855	0.549409	0.419084			0.0362891
rpsO	M9 + glucose 0.2% + H2O2 10uM + ethanol 3%	0.0429072	0.559029	0.404824			0.035186
rrlA	M9 + glucose 0.2% + casamino acids 0.05%	0.0599491	0.690373	0.237138			0.25354
rrnB	M9 + glucose 0.2% + NaCl 300 mM + casamino acids 0.05% + ethanol 3%	0.0495842	0.752472	0.309722			0.0931982
rrnH	M9 + glucose 0.2% + NaCl 300 mM + casamino acids 0.05% + H2O2 10uM	0.0390384	0.676785	0.397873			0.0764102
rsd	M9 + glucose 0.2% + NaCl 300 mM + H2O2 10uM + ethanol 3%	0.0269333	-0.0491093	1.00676			0.0799062
yajG	M9 + glucose 0.2% + casamino acids 0.05% + H2O2 10uM + ethanol 3%	0.0740935	0.334651	0.564639			0.0528748
ypeA	M9 + glucose 0.2% + NaCl 300 mM + casamino acids 0.05% + H2O2 10uM + ethanol 3%	0.0436634	0.535499	0.428007			0.0386094
fliY	M9 + glucose 0.2% + NaCl 300 mM + casamino acids 0.05%	0.0613856	0.304583	0.673304			0.0284449
gmk	M9 + glucose 0.2% + NaCl 300 mM + H2O2 10uM	0.043609	0.629901	0.324315			0.0544979
ihfB	M9 + glucose 0.2% + NaCl 300 mM + ethanol 3%	0.0319437	0.404084	0.570539			0.0533421
ompC	M9 + glucose 0.2% + casamino acids 0.05% + H2O2 10uM	0.0277985	0.0250006	1.1267			0.0342279
rpoE	M9 + glucose 0.2% + casamino acids 0.05% + ethanol 3%	0.0473635	0.369397	0.640855			0.0876963
rpoH	M9 + glucose 0.2% + H2O2 10uM + ethanol 3%	0.0194839	0.428033	0.621106			0.0262262
trpL	M9 + glucose 0.2% + casamino acids 0.05%	0.0600702	0.0732984	0.82388			0.0528862
Sigma70	M9 + glucose 0.2% + NaCl 300 mM + casamino acids 0.05% + ethanol 3%	0.0229229	0.670689	0.229793			0.0546306
sigmaS	M9 + glucose 0.2% + NaCl 300 mM + casamino acids 0.05% + H2O2 10uM	0.0603739	0.474172	0.36015			0.145394
crp	M9 + glucose 0.2% + NaCl 300 mM + H2O2 10uM + ethanol 3%	0.0183076	0.388628	0.446474			0.0532375
gatY	M9 + glucose 0.2% + casamino acids 0.05% + H2O2 10uM + ethanol 3%	0.109673	1.07482	-0.954747	0.844593		0.120775	0.828122	0.0621266	0.157236		0.0867738
gatY	M9 + glucose 0.2% + NaCl 300 mM + casamino acids 0.05% + H2O2 10uM + ethanol 3%	0.10954	-0.948456	-0.374045	1.3899	0.388563	0.0444184	0.273937	0.620198	0.038889	0.0741817	0.355573
mltD	M9 + glucose 0.2% + NaCl 300 mM + casamino acids 0.05%	0.0898228	1.14065	0.533941			0.0796309
mltD	M9 + glucose 0.2% + NaCl 300 mM + H2O2 10uM	0.0588948	0.69574	0.175979			0.0176894
mltD	M9 + glucose 0.2% + NaCl 300 mM + ethanol 3%	0.0679822	0.190573	0.716629			0.125047
mltD	M9 + glucose 0.2% + casamino acids 0.05% + H2O2 10uM	0.0804036	0.701919	0.493188			0.0420673
mltD	M9 + glucose 0.2% + casamino acids 0.05% + ethanol 3%	0.0646212	-0.202846	1.83201			0.132038
mltD	M9 + glucose 0.2% + H2O2 10uM + ethanol 3%	0.070063	-0.152331	1.26851			0.0334309
mltD	M9 + glucose 0.2% + casamino acids 0.05%	0.0333982	1.36923	-0.590934			0.0496352
mltD	M9 + glucose 0.2% + NaCl 300 mM + casamino acids 0.05% + ethanol 3%	0.0488861	-0.885104	-0.86824	4.44629		0.121601	0.246502	0.0311709	0.833016		0.542812
mltD	M9 + glucose 0.2% + NaCl 300 mM + casamino acids 0.05% + H2O2 10uM	0.0697167	0.471244	-0.147135	1.21282		0.046626	0.520186	0.141503	0.468884		0.302336
mltD	M9 + glucose 0.2% + NaCl 300 mM + H2O2 10uM + ethanol 3%	0.140096	0.770398	-0.580998	0.903088		0.0974617	0.263691	-0.145356	0.876249		0.129435
mltD	M9 + glucose 0.2% + casamino acids 0.05% + H2O2 10uM + ethanol 3%	0.0840451	-0.139614	0.392809	0.809597		0.048906	-0.0384885	0.0731628	1.05134		0.0766666
mltD	M9 + glucose 0.2% + NaCl 300 mM + casamino acids 0.05% + H2O2 10uM + ethanol 3%	0.144746	-0.145854	-1.73561	2.85014	0.224282	0.120559	0.153461	0.182438	-0.117587	0.830513	0.282464
yrbL	M9 + glucose 0.2% + NaCl 300 mM + casamino acids 0.05%	0.0406978	0.386895	0.966453			0.0245405
yrbL	M9 + glucose 0.2% + NaCl 300 mM + H2O2 10uM	0.0506088	0.83344	0.169633			0.0205064
yrbL	M9 + glucose 0.2% + NaCl 300 mM + ethanol 3%	0.0681287	-0.702802	2.04549			0.0981348
yrbL	M9 + glucose 0.2% + casamino acids 0.05% + H2O2 10uM	0.0602411	0.915199	-0.0368992			0.0138072
yrbL	M9 + glucose 0.2% + casamino acids 0.05% + ethanol 3%	0.0566949	0.167603	0.707123			0.100004
yrbL	M9 + glucose 0.2% + H2O2 10uM + ethanol 3%	0.0741868	0.141288	0.868439			0.0406446
yrbL	M9 + glucose 0.2% + casamino acids 0.05%	0.0399844	0.837035	0.347592			0.0595928
yrbL	M9 + glucose 0.2% + NaCl 300 mM + casamino acids 0.05% + ethanol 3%	0.0619852	0.570834	-0.829969	1.72317		0.136658	0.025999	0.451986	0.654129		0.333593
yrbL	M9 + glucose 0.2% + NaCl 300 mM + casamino acids 0.05% + H2O2 10uM	0.0354946	0.255145	0.813076	0.242295		0.0537017	0.581701	0.41801	0.0588911		0.22962
yrbL	M9 + glucose 0.2% + NaCl 300 mM + H2O2 10uM + ethanol 3%	0.113509	0.124584	-0.386091	1.3684		0.0992454	-0.191705	0.0929778	1.24352		0.136822
yrbL	M9 + glucose 0.2% + casamino acids 0.05% + H2O2 10uM + ethanol 3%	0.0794546	0.802112	-0.431245	0.366052		0.0397401	0.466732	0.0245912	0.488435		0.20533
yrbL	M9 + glucose 0.2% + NaCl 300 mM + casamino acids 0.05% + H2O2 10uM + ethanol 3%	0.15404	-0.700588	0.951644	-0.484662	1.29175	0.175177	0.0211944	0.551082	0.030847	0.493971	0.208668
fhuF	M9 + glucose 0.2% + NaCl 300 mM + casamino acids 0.05%	0.148273	0.264401	0.74624			0.052938
fhuF	M9 + glucose 0.2% + NaCl 300 mM + H2O2 10uM	0.229142	0.832765	0.104058			0.0461999
fhuF	M9 + glucose 0.2% + NaCl 300 mM + ethanol 3%	0.0594006	0.329893	0.532265			0.125134
fhuF	M9 + glucose 0.2% + casamino acids 0.05% + H2O2 10uM	0.0822096	1.08119	-0.0665864			0.0578675
fhuF	M9 + glucose 0.2% + casamino acids 0.05% + ethanol 3%	0.104766	0.800357	-0.0217704			0.171683
fhuF	M9 + glucose 0.2% + H2O2 10uM + ethanol 3%	0.104237	0.180215	0.811811			0.0623754
fhuF	M9 + glucose 0.2% + casamino acids 0.05%	0.215976	1.25558	0.2408			0.0631368
fhuF	M9 + glucose 0.2% + NaCl 300 mM + casamino acids 0.05% + ethanol 3%	0.102219	-1.25521	1.06711	0.303166		0.154681	0.176124	0.736067	0.0320316		0.138193
fhuF	M9 + glucose 0.2% + NaCl 300 mM + casamino acids 0.05% + H2O2 10uM	0.122155	0.995792	0.578977	-0.259532		0.0433258	0.280859	0.781055	-0.0403022		0.056455
fhuF	M9 + glucose 0.2% + NaCl 300 mM + H2O2 10uM + ethanol 3%	0.0757338	0.271054	-0.199513	0.903699		0.0987869	0.403347	-0.0353178	0.52349		0.151115
fhuF	M9 + glucose 0.2% + casamino acids 0.05% + H2O2 10uM + ethanol 3%	0.068679	1.15227	-1.47553	0.904203		0.0519857	1.01092	-0.107737	0.0185218		0.343237
fhuF	M9 + glucose 0.2% + NaCl 300 mM + casamino acids 0.05% + H2O2 10uM + ethanol 3%	0.111473	-0.252321	0.84964	-0.667134	0.627212	0.109018	0.265906	0.763734	-0.0153189	-0.00123974	0.297483
osmC	M9 + glucose 0.2% + NaCl 300 mM + casamino acids 0.05%	0.206868	0.270305	1.08229			0.0323577
osmC	M9 + glucose 0.2% + NaCl 300 mM + H2O2 10uM	0.181616	0.905907	0.102566			0.0367584
osmC	M9 + glucose 0.2% + NaCl 300 mM + ethanol 3%	0.165043	0.462384	-0.0663327			0.101075
osmC	M9 + glucose 0.2% + casamino acids 0.05% + H2O2 10uM	0.491241	1.02684	-0.117706			0.0923841
osmC	M9 + glucose 0.2% + casamino acids 0.05% + ethanol 3%	0.645199	-0.227534	0.861174			0.370562
osmC	M9 + glucose 0.2% + H2O2 10uM + ethanol 3%	0.359974	0.13005	0.385635			0.107617
osmC	M9 + glucose 0.2% + casamino acids 0.05%	0.165459	0.718276	0.0399444			0.0470974
osmC	M9 + glucose 0.2% + NaCl 300 mM + casamino acids 0.05% + ethanol 3%	0.31509	0.238528	0.0228139	0.325576		0.0553811	0.224949	0.155225	0.470846		0.308143
osmC	M9 + glucose 0.2% + NaCl 300 mM + casamino acids 0.05% + H2O2 10uM	0.0791455	-0.0153341	0.392165	0.858648		0.0511649	0.24633	0.806367	-0.0140265		0.333753
osmC	M9 + glucose 0.2% + NaCl 300 mM + H2O2 10uM + ethanol 3%	0.183198	0.277834	-0.0451918	0.595844		0.0620922	0.514041	0.0616551	0.241567		0.316016
osmC	M9 + glucose 0.2% + casamino acids 0.05% + H2O2 10uM + ethanol 3%	0.218732	-0.397166	0.266534	0.53454		0.127468	0.245095	-0.00313128	0.573566		0.646589
osmC	M9 + glucose 0.2% + NaCl 300 mM + casamino acids 0.05% + H2O2 10uM + ethanol 3%	0.242546	0.245187	0.0140925	0.134554	0.0899207	0.0370587	0.180581	0.413099	0.0135218	0.510778	0.494561
ftsH	M9 + glucose 0.2% + NaCl 300 mM + casamino acids 0.05%	0.110247	0.78447	0.996492			0.172446
ftsH	M9 + glucose 0.2% + NaCl 300 mM + H2O2 10uM	0.0778518	0.238313	0.680534			0.0782804
ftsH	M9 + glucose 0.2% + NaCl 300 mM + ethanol 3%	0.0659643	-0.000788847	1.14595			0.111375
ftsH	M9 + glucose 0.2% + casamino acids 0.05% + H2O2 10uM	0.0472011	0.851055	0.315766			0.0923809
ftsH	M9 + glucose 0.2% + casamino acids 0.05% + ethanol 3%	0.071845	0.0361062	1.19316			0.0698408
ftsH	M9 + glucose 0.2% + H2O2 10uM + ethanol 3%	0.0759866	-0.064377	1.12463			0.0262524
ftsH	M9 + glucose 0.2% + casamino acids 0.05%	0.12751	1.07296	-0.238252			0.110895
ftsH	M9 + glucose 0.2% + NaCl 300 mM + casamino acids 0.05% + ethanol 3%	0.146831	1.49789	-0.875507	1.13911		0.0679664	-0.00150802	0.0337779	1.02168		0.219022
ftsH	M9 + glucose 0.2% + NaCl 300 mM + casamino acids 0.05% + H2O2 10uM	0.0643473	1.98306	0.434007	-0.702856		0.100261	0.0879686	-0.112374	0.938668		0.468057
ftsH	M9 + glucose 0.2% + NaCl 300 mM + H2O2 10uM + ethanol 3%	0.115078	2.34985	-1.44941	0.282777		0.213829	-0.043678	-0.0706616	1.16651		0.0628715
ftsH	M9 + glucose 0.2% + casamino acids 0.05% + H2O2 10uM + ethanol 3%	0.173194	-0.196822	0.973829	-0.0554235		0.0704101	-0.0322575	-0.0655071	1.15977		0.320817
ftsH	M9 + glucose 0.2% + NaCl 300 mM + casamino acids 0.05% + H2O2 10uM + ethanol 3%	0.0935896	2.51029	-0.816953	-0.717213	0.883281	0.188986	0.00651652	0.0385236	-0.104392	1.1369	0.369396
slyB	M9 + glucose 0.2% + NaCl 300 mM + casamino acids 0.05%	0.0512121	0.0428692	0.792177			0.017983
slyB	M9 + glucose 0.2% + NaCl 300 mM + H2O2 10uM	0.0558188	0.923598	0.0439656			0.131523
slyB	M9 + glucose 0.2% + NaCl 300 mM + ethanol 3%	0.0831426	0.0137583	0.533537			0.104061
slyB	M9 + glucose 0.2% + casamino acids 0.05% + H2O2 10uM	0.107307	0.639962	0.386711			0.030658
slyB	M9 + glucose 0.2% + casamino acids 0.05% + ethanol 3%	0.143565	0.0189984	1.12947			0.038026
slyB	M9 + glucose 0.2% + H2O2 10uM + ethanol 3%	0.104096	-0.118165	1.08214			0.0302275
slyB	M9 + glucose 0.2% + casamino acids 0.05%	0.0523254	0.940359	0.950227			0.0427772
slyB	M9 + glucose 0.2% + NaCl 300 mM + casamino acids 0.05% + ethanol 3%	0.154832	-0.530336	0.41775	0.534218		0.099833	0.37572	0.0766586	0.704211		0.263094
slyB	M9 + glucose 0.2% + NaCl 300 mM + casamino acids 0.05% + H2O2 10uM	0.0754775	0.341293	-0.0173043	0.848962		0.0413927	0.10416	0.5926	0.244551		0.107723
slyB	M9 + glucose 0.2% + NaCl 300 mM + H2O2 10uM + ethanol 3%	0.167315	0.0667648	0.100069	0.324456		0.0774882	0.45515	-0.0232088	0.579784		0.553223
slyB	M9 + glucose 0.2% + casamino acids 0.05% + H2O2 10uM + ethanol 3%	0.185433	-0.209119	0.509508	0.872459		0.0589285	-0.0474248	-0.0880147	1.18493		0.120799
slyB	M9 + glucose 0.2% + NaCl 300 mM + casamino acids 0.05% + H2O2 10uM + ethanol 3%	0.1375	-0.664427	0.25223	0.63331	0.195787	0.123769	0.407283	0.0742169	-0.0168351	0.673478	0.203705
crl	M9 + glucose 0.2% + NaCl 300 mM + casamino acids 0.05%	0.0471276	-0.423523	1.08954			0.0717538
crl	M9 + glucose 0.2% + NaCl 300 mM + H2O2 10uM	0.127001	0.220678	0.508648			0.0625917
crl	M9 + glucose 0.2% + NaCl 300 mM + ethanol 3%	0.0738851	0.340586	0.358045			0.063971
crl	M9 + glucose 0.2% + casamino acids 0.05% + H2O2 10uM	0.0522143	1.19278	-0.241941			0.0325382
crl	M9 + glucose 0.2% + casamino acids 0.05% + ethanol 3%	0.0627953	0.252189	0.339501			0.0715681
crl	M9 + glucose 0.2% + H2O2 10uM + ethanol 3%	0.099835	0.0887718	0.80438			0.0420777
crl	M9 + glucose 0.2% + casamino acids 0.05%	0.123716	0.729598	0.500232			0.0549917
crl	M9 + glucose 0.2% + NaCl 300 mM + casamino acids 0.05% + ethanol 3%	0.0603642	-0.404839	0.147734	1.0259		0.0763016	0.07178	0.0101137	0.873576		0.100185
crl	M9 + glucose 0.2% + NaCl 300 mM + casamino acids 0.05% + H2O2 10uM	0.0852284	-0.688815	0.556194	0.729362		0.0868722	-0.236711	1.42019	-0.243922		0.269441
crl	M9 + glucose 0.2% + NaCl 300 mM + H2O2 10uM + ethanol 3%	0.153583	-0.643033	0.657983	0.237914		0.153929	0.212615	0.0996728	0.543213		0.314823
crl	M9 + glucose 0.2% + casamino acids 0.05% + H2O2 10uM + ethanol 3%	0.0759209	0.0513018	0.259518	0.138028		0.123646	-0.21255	0.0657224	1.15577		0.250982
crl	M9 + glucose 0.2% + NaCl 300 mM + casamino acids 0.05% + H2O2 10uM + ethanol 3%	0.121921	-0.581723	-0.0133994	0.516126	0.586876	0.173494	-0.0162083	-0.108449	0.0874713	1.04401	0.105123
gadB	M9 + glucose 0.2% + NaCl 300 mM + casamino acids 0.05%	0.0763615	-0.00215603	1.10531			0.0704173
gadB	M9 + glucose 0.2% + NaCl 300 mM + H2O2 10uM	0.163992	0.490805	0.178377			0.119885
gadB	M9 + glucose 0.2% + NaCl 300 mM + ethanol 3%	0.312827	0.120617	0.293989			0.313883
gadB	M9 + glucose 0.2% + casamino acids 0.05% + H2O2 10uM	0.151469	0.848069	0.171884			0.114156
gadB	M9 + glucose 0.2% + casamino acids 0.05% + ethanol 3%	0.203382	-0.0292602	0.997827			0.39614
gadB	M9 + glucose 0.2% + H2O2 10uM + ethanol 3%	0.208032	-0.00989573	1.04695			0.238123
gadB	M9 + glucose 0.2% + casamino acids 0.05%	0.166856	1.05053	-0.090189			0.182664
gadB	M9 + glucose 0.2% + NaCl 300 mM + casamino acids 0.05% + ethanol 3%	0.222067	0.184534	-0.0119233	0.332893		0.160722	0.0817328	0.00374565	0.986686		0.623529
gadB	M9 + glucose 0.2% + NaCl 300 mM + casamino acids 0.05% + H2O2 10uM	0.132	-0.0202289	0.300855	0.865926		0.141783	-0.0107127	1.02496	0.0312939		0.256622
gadB	M9 + glucose 0.2% + NaCl 300 mM + H2O2 10uM + ethanol 3%	0.309982	0.000207781	0.045204	0.422833		0.249935	0.143976	0.0289271	0.706784		0.562452
gadB	M9 + glucose 0.2% + casamino acids 0.05% + H2O2 10uM + ethanol 3%	0.404519	-0.311531	0.330923	0.959043		0.306963	-0.0294396	-0.0056508	1.03375		0.443592
gadB	M9 + glucose 0.2% + NaCl 300 mM + casamino acids 0.05% + H2O2 10uM + ethanol 3%	0.187279	0.00935	0.502892	-0.501261	0.213936	0.135342	0.0808605	0.0188579	-0.0286542	1.00447	0.259685
mscS	M9 + glucose 0.2% + NaCl 300 mM + casamino acids 0.05%	0.0536008	0.790656	0.822858			0.0277209
mscS	M9 + glucose 0.2% + NaCl 300 mM + H2O2 10uM	0.0518814	0.521637	0.340201			0.0992668
mscS	M9 + glucose 0.2% + NaCl 300 mM + ethanol 3%	0.0718701	0.316056	0.426395			0.188352
mscS	M9 + glucose 0.2% + casamino acids 0.05% + H2O2 10uM	0.0815115	0.939476	-0.0419877			0.0623322
mscS	M9 + glucose 0.2% + casamino acids 0.05% + ethanol 3%	0.0850016	0.0855667	0.646214			0.103184
mscS	M9 + glucose 0.2% + H2O2 10uM + ethanol 3%	0.0862586	-0.0392203	1.12191			0.0957017
mscS	M9 + glucose 0.2% + casamino acids 0.05%	0.0811926	0.855324	0.318162			0.0343391
mscS	M9 + glucose 0.2% + NaCl 300 mM + casamino acids 0.05% + ethanol 3%	0.0536263	0.442931	-0.173249	0.779247		0.112557	0.286848	0.178138	0.428856		0.191912
mscS	M9 + glucose 0.2% + NaCl 300 mM + casamino acids 0.05% + H2O2 10uM	0.0404702	0.22977	1.01188	0.199456		0.0524076	0.426933	0.236296	0.287341		0.491089
mscS	M9 + glucose 0.2% + NaCl 300 mM + H2O2 10uM + ethanol 3%	0.0663252	-0.0721725	0.0559233	0.813396		0.112119	0.290429	0.148971	0.486477		0.387774
mscS	M9 + glucose 0.2% + casamino acids 0.05% + H2O2 10uM + ethanol 3%	0.217997	0.119989	0.0054418	0.591522		0.0803181	0.277934	-0.0441284	0.735629		0.343655
mscS	M9 + glucose 0.2% + NaCl 300 mM + casamino acids 0.05% + H2O2 10uM + ethanol 3%	0.140916	0.112238	0.616607	-0.562536	0.928151	0.175174	0.239509	0.0837754	0.0771619	0.496631	0.166713
phoH	M9 + glucose 0.2% + NaCl 300 mM + casamino acids 0.05%	0.0941129	-0.348702	1.30661			0.0446301
phoH	M9 + glucose 0.2% + NaCl 300 mM + H2O2 10uM	0.128003	0.560261	0.209437			0.0875207
phoH	M9 + glucose 0.2% + NaCl 300 mM + ethanol 3%	0.100958	0.271587	0.193387			0.0743855
phoH	M9 + glucose 0.2% + casamino acids 0.05% + H2O2 10uM	0.0562851	0.934379	-0.0127568			0.036577
phoH	M9 + glucose 0.2% + casamino acids 0.05% + ethanol 3%	0.164864	0.116833	0.109659			0.0548932
phoH	M9 + glucose 0.2% + H2O2 10uM + ethanol 3%	0.0790258	0.0756864	0.728424			0.0600369
phoH	M9 + glucose 0.2% + casamino acids 0.05%	0.0761861	0.461542	0.295466			0.103381
phoH	M9 + glucose 0.2% + NaCl 300 mM + casamino acids 0.05% + ethanol 3%	0.125185	0.104738	0.315435	-0.263224		0.111336	-0.121593	0.289937	0.571238		0.499144
phoH	M9 + glucose 0.2% + NaCl 300 mM + casamino acids 0.05% + H2O2 10uM	0.172198	1.00562	0.922744	-0.515197		0.0321217	-0.335853	1.2875	0.0131835		0.138794
phoH	M9 + glucose 0.2% + NaCl 300 mM + H2O2 10uM + ethanol 3%	0.117317	0.614614	-0.223608	0.319557		0.108118	0.169597	0.0737536	0.480735		0.412986
phoH	M9 + glucose 0.2% + casamino acids 0.05% + H2O2 10uM + ethanol 3%	0.387486	-0.131055	0.00955904	0.583217		0.0886449	0.133381	0.00534706	0.748673		0.983304
phoH	M9 + glucose 0.2% + NaCl 300 mM + casamino acids 0.05% + H2O2 10uM + ethanol 3%	0.367545	0.679588	0.23396	-0.366713	-0.126914	0.224499	-0.233155	0.220305	0.0941998	0.794567	1.0436
pldB	M9 + glucose 0.2% + NaCl 300 mM + casamino acids 0.05%	0.123194	0.355323	0.775785			0.0262042
pldB	M9 + glucose 0.2% + NaCl 300 mM + H2O2 10uM	0.152272	0.658118	0.207735			0.0887206
pldB	M9 + glucose 0.2% + NaCl 300 mM + ethanol 3%	0.0952383	0.210466	0.731595			0.266294
pldB	M9 + glucose 0.2% + casamino acids 0.05% + H2O2 10uM	0.0846445	1.03025	-0.378166			0.103902
pldB	M9 + glucose 0.2% + casamino acids 0.05% + ethanol 3%	0.14124	0.100685	1.02858			0.0327298
pldB	M9 + glucose 0.2% + H2O2 10uM + ethanol 3%	0.0917043	0.0223799	0.89219			0.0803129
pldB	M9 + glucose 0.2% + casamino acids 0.05%	0.117914	1.44488	-0.112974			0.119589
pldB	M9 + glucose 0.2% + NaCl 300 mM + casamino acids 0.05% + ethanol 3%	0.0981099	0.543099	-0.525451	1.56182		0.156478	0.0906014	0.11391	0.829094		0.236746
pldB	M9 + glucose 0.2% + NaCl 300 mM + casamino acids 0.05% + H2O2 10uM	0.202121	-0.637574	0.660944	0.624198		0.066813	0.292235	0.689349	-0.037384		0.0794662
pldB	M9 + glucose 0.2% + NaCl 300 mM + H2O2 10uM + ethanol 3%	0.269333	0.65854	-0.706141	1.11214		0.208038	0.155303	0.0430378	0.739546		0.318239
pldB	M9 + glucose 0.2% + casamino acids 0.05% + H2O2 10uM + ethanol 3%	0.185822	-0.00135413	0.31809	0.598195		0.0573239	0.0499618	0.0516846	0.899618		0.0786361
pldB	M9 + glucose 0.2% + NaCl 300 mM + casamino acids 0.05% + H2O2 10uM + ethanol 3%	0.319286	-0.419374	0.366884	-0.644151	1.84697	0.166681	0.0252022	0.0934842	0.0191326	0.848051	0.252367
rnk	M9 + glucose 0.2% + NaCl 300 mM + casamino acids 0.05%	0.0952389	0.6667	0.419575			0.0881089
rnk	M9 + glucose 0.2% + NaCl 300 mM + H2O2 10uM	0.106906	0.759282	0.166828			0.0697559
rnk	M9 + glucose 0.2% + NaCl 300 mM + ethanol 3%	0.134197	-0.199408	0.954354			0.0867877
rnk	M9 + glucose 0.2% + casamino acids 0.05% + H2O2 10uM	0.158654	0.5683	0.32653			0.11596
rnk	M9 + glucose 0.2% + casamino acids 0.05% + ethanol 3%	0.158914	0.140734	0.555752			0.0936787
rnk	M9 + glucose 0.2% + H2O2 10uM + ethanol 3%	0.159306	0.165138	0.606421			0.108882
rnk	M9 + glucose 0.2% + casamino acids 0.05%	0.0940153	1.35485	-0.07034			0.0688405
rnk	M9 + glucose 0.2% + NaCl 300 mM + casamino acids 0.05% + ethanol 3%	0.262386	0.28092	-0.126571	0.827828		0.065269	0.0506335	0.177445	0.634595		0.133002
rnk	M9 + glucose 0.2% + NaCl 300 mM + casamino acids 0.05% + H2O2 10uM	0.144676	0.309463	0.624582	0.129342		0.0537694	0.516741	0.316767	0.136283		0.190805
rnk	M9 + glucose 0.2% + NaCl 300 mM + H2O2 10uM + ethanol 3%	0.194757	-0.408753	0.322157	0.73047		0.162866	-0.0191591	0.157314	0.685384		0.18163
rnk	M9 + glucose 0.2% + casamino acids 0.05% + H2O2 10uM + ethanol 3%	0.215752	-0.306807	0.726551	0.548061		0.0481912	0.185932	0.174761	0.518495		0.0931068
rnk	M9 + glucose 0.2% + NaCl 300 mM + casamino acids 0.05% + H2O2 10uM + ethanol 3%	0.132275	-1.22207	-0.0664214	0.842777	1.20472	0.0938636	0.204004	0.147716	0.108888	0.459504	0.111966
ubiX	M9 + glucose 0.2% + NaCl 300 mM + casamino acids 0.05%	0.109635	1.21144	0.349187			0.0959388
ubiX	M9 + glucose 0.2% + NaCl 300 mM + H2O2 10uM	0.134035	0.891029	0.0649058			0.0658091
ubiX	M9 + glucose 0.2% + NaCl 300 mM + ethanol 3%	0.0856266	-0.349362	1.24542			0.15378
ubiX	M9 + glucose 0.2% + casamino acids 0.05% + H2O2 10uM	0.0769015	1.09709	-0.173081			0.0361889
ubiX	M9 + glucose 0.2% + casamino acids 0.05% + ethanol 3%	0.0595022	0.149024	1.17571			0.164002
ubiX	M9 + glucose 0.2% + H2O2 10uM + ethanol 3%	0.122607	0.199442	0.785533			0.0875936
ubiX	M9 + glucose 0.2% + casamino acids 0.05%	0.132733	1.39318	0.126643			0.121073
ubiX	M9 + glucose 0.2% + NaCl 300 mM + casamino acids 0.05% + ethanol 3%	0.154804	-0.713378	0.176665	1.86867		0.197516	0.272091	0.085319	0.762473		0.267111
ubiX	M9 + glucose 0.2% + NaCl 300 mM + casamino acids 0.05% + H2O2 10uM	0.0823828	0.378717	0.304072	0.555602		0.0987731	0.796307	0.251843	0.0578142		0.258168
ubiX	M9 + glucose 0.2% + NaCl 300 mM + H2O2 10uM + ethanol 3%	0.114614	-0.555108	0.358238	0.998682		0.12158	0.463519	0.0797631	0.450757		0.303622
ubiX	M9 + glucose 0.2% + casamino acids 0.05% + H2O2 10uM + ethanol 3%	0.148308	-0.0674008	0.232055	1.14888		0.0743569	0.0672708	0.153544	0.82615		0.103822
ubiX	M9 + glucose 0.2% + NaCl 300 mM + casamino acids 0.05% + H2O2 10uM + ethanol 3%	0.153792	-0.540942	1.14157	-0.736833	0.448243	0.205226	0.514826	0.0209564	0.0874465	0.454052	0.327527
ybiH	M9 + glucose 0.2% + NaCl 300 mM + casamino acids 0.05%	0.110644	0.0520823	1.20824			0.0391778
ybiH	M9 + glucose 0.2% + NaCl 300 mM + H2O2 10uM	0.105081	0.480038	0.405194			0.0450163
ybiH	M9 + glucose 0.2% + NaCl 300 mM + ethanol 3%	0.109805	-0.182678	1.3512			0.0893561
ybiH	M9 + glucose 0.2% + casamino acids 0.05% + H2O2 10uM	0.0933776	1.13135	-0.248933			0.0379692
ybiH	M9 + glucose 0.2% + casamino acids 0.05% + ethanol 3%	0.090338	0.2115	0.446817			0.0437275
ybiH	M9 + glucose 0.2% + H2O2 10uM + ethanol 3%	0.114422	0.109625	0.711797			0.0532031
ybiH	M9 + glucose 0.2% + casamino acids 0.05%	0.0866129	1.01592	0.0891896			0.0317026
ybiH	M9 + glucose 0.2% + NaCl 300 mM + casamino acids 0.05% + ethanol 3%	0.084067	0.0654276	-0.100685	1.22703		0.0912458	0.00678094	0.327109	0.648868		0.171322
ybiH	M9 + glucose 0.2% + NaCl 300 mM + casamino acids 0.05% + H2O2 10uM	0.136656	-0.938529	1.07298	0.63183		0.155363	0.00828321	1.12073	-0.0982208		0.103858
ybiH	M9 + glucose 0.2% + NaCl 300 mM + H2O2 10uM + ethanol 3%	0.182277	-0.749807	0.370464	1.56537		0.13791	0.168353	0.123194	0.687481		0.127093
ybiH	M9 + glucose 0.2% + casamino acids 0.05% + H2O2 10uM + ethanol 3%	0.182228	0.264124	0.0493675	0.0818126		0.0586607	0.349357	-0.0853446	0.5833		0.455003
ybiH	M9 + glucose 0.2% + NaCl 300 mM + casamino acids 0.05% + H2O2 10uM + ethanol 3%	0.320999	-0.683719	0.0786596	0.221313	1.41005	0.0825059	0.0025974	0.323245	0.0187161	0.625003	0.457072
ycgE	M9 + glucose 0.2% + NaCl 300 mM + casamino acids 0.05%	0.141394	0.438149	0.640109			0.0622944
ycgE	M9 + glucose 0.2% + NaCl 300 mM + H2O2 10uM	0.165117	0.636775	0.203156			0.0924444
ycgE	M9 + glucose 0.2% + NaCl 300 mM + ethanol 3%	0.0889327	3.83433	-2.44418			0.197991
ycgE	M9 + glucose 0.2% + casamino acids 0.05% + H2O2 10uM	0.0630004	0.971391	0.187405			0.0845678
ycgE	M9 + glucose 0.2% + casamino acids 0.05% + ethanol 3%	0.145351	0.177333	0.631304			0.234742
ycgE	M9 + glucose 0.2% + H2O2 10uM + ethanol 3%	0.1102	-0.477633	1.93691			0.130605
ycgE	M9 + glucose 0.2% + casamino acids 0.05%	0.143765	0.535166	0.0210183			0.0493379
ycgE	M9 + glucose 0.2% + NaCl 300 mM + casamino acids 0.05% + ethanol 3%	0.111875	0.815932	-0.334853	0.315905		0.0656558	0.572734	0.80794	-0.271161		0.35967
ycgE	M9 + glucose 0.2% + NaCl 300 mM + casamino acids 0.05% + H2O2 10uM	0.1939	0.538246	0.699014	-0.071457		0.0629913	0.355553	0.518944	0.137054		0.100866
ycgE	M9 + glucose 0.2% + NaCl 300 mM + H2O2 10uM + ethanol 3%	0.0989388	0.89768	-0.360682	0.531357		0.113736	1.52191	0.46317	-1.16527		0.232049
ycgE	M9 + glucose 0.2% + casamino acids 0.05% + H2O2 10uM + ethanol 3%	0.0923566	0.802342	-0.22787	0.212973		0.144867	0.467817	-0.16897	0.794237		0.509207
ycgE	M9 + glucose 0.2% + NaCl 300 mM + casamino acids 0.05% + H2O2 10uM + ethanol 3%	0.0971125	0.789238	-0.263911	0.0672692	0.219424	0.122275	0.30746	0.529814	-0.0962006	0.206348	0.283629
infA	M9 + glucose 0.2% + NaCl 300 mM + casamino acids 0.05%	0.0627696	-0.229723	1.08112			0.0442577
infA	M9 + glucose 0.2% + NaCl 300 mM + H2O2 10uM	0.0666268	0.859139	0.0756813			0.0254841
infA	M9 + glucose 0.2% + NaCl 300 mM + ethanol 3%	0.0531245	-1.10869	2.32043			0.0846255
infA	M9 + glucose 0.2% + casamino acids 0.05% + H2O2 10uM	0.0346776	1.59946	-0.779263			0.053015
infA	M9 + glucose 0.2% + casamino acids 0.05% + ethanol 3%	0.0570449	0.729445	-0.182756			0.178916
infA	M9 + glucose 0.2% + H2O2 10uM + ethanol 3%	0.0485975	0.0471008	0.95624			0.0209675
infA	M9 + glucose 0.2% + casamino acids 0.05%	0.0605748	1.39539	0.370769			0.0658986
infA	M9 + glucose 0.2% + NaCl 300 mM + casamino acids 0.05% + ethanol 3%	0.129771	-2.15187	0.125714	3.92957		0.101272	-0.100128	0.860572	0.075147		0.37126
infA	M9 + glucose 0.2% + NaCl 300 mM + casamino acids 0.05% + H2O2 10uM	0.0694867	1.4633	0.285402	-0.0848919		0.0764728	-0.12146	1.80787	-0.71122		0.480174
infA	M9 + glucose 0.2% + NaCl 300 mM + H2O2 10uM + ethanol 3%	0.039612	0.814066	-0.623631	1.12581		0.066559	-1.07222	0.0678566	2.05459		0.143283
infA	M9 + glucose 0.2% + casamino acids 0.05% + H2O2 10uM + ethanol 3%	0.0516375	0.64114	-0.801042	1.17836		0.0547127	0.555632	-0.163335	0.533397		0.181562
infA	M9 + glucose 0.2% + NaCl 300 mM + casamino acids 0.05% + H2O2 10uM + ethanol 3%	0.103904	-2.69579	0.386686	-0.476396	4.76178	0.083267	-0.202306	0.632226	0.102152	0.476002	0.222988
serU	M9 + glucose 0.2% + NaCl 300 mM + casamino acids 0.05%	0.0406661	0.461914	0.708159			0.0159527
serU	M9 + glucose 0.2% + NaCl 300 mM + H2O2 10uM	0.0403067	0.696038	0.214712			0.0318039
serU	M9 + glucose 0.2% + NaCl 300 mM + ethanol 3%	0.0751592	0.383814	0.649311			0.0765395
serU	M9 + glucose 0.2% + casamino acids 0.05% + H2O2 10uM	0.0661172	1.30947	-0.580124			0.0298987
serU	M9 + glucose 0.2% + casamino acids 0.05% + ethanol 3%	0.0897539	1.1259	-1.13322			0.100411
serU	M9 + glucose 0.2% + H2O2 10uM + ethanol 3%	0.0533398	0.0794811	0.937409			0.0274007
serU	M9 + glucose 0.2% + casamino acids 0.05%	0.043232	1.90981	0.643306			0.100769
serU	M9 + glucose 0.2% + NaCl 300 mM + casamino acids 0.05% + ethanol 3%	0.0291254	-1.1065	1.09325	-0.430534		0.169054	0.454145	0.694225	-0.259279		0.220496
serU	M9 + glucose 0.2% + NaCl 300 mM + casamino acids 0.05% + H2O2 10uM	0.047951	1.48137	0.540278	-0.488362		0.037061	0.456955	0.730474	-0.186994		0.0218093
serU	M9 + glucose 0.2% + NaCl 300 mM + H2O2 10uM + ethanol 3%	0.0604205	0.190673	-0.611951	1.46074		0.0935202	0.326269	0.11392	0.559926		0.199019
serU	M9 + glucose 0.2% + casamino acids 0.05% + H2O2 10uM + ethanol 3%	0.0368735	0.942124	-2.8029	2.84744		0.0885718	0.889591	0.0651293	-0.107949		0.206481
serU	M9 + glucose 0.2% + NaCl 300 mM + casamino acids 0.05% + H2O2 10uM + ethanol 3%	0.1061	7.29891	2.26124	-6.73271	-3.75202	0.0403248	0.295179	0.620691	0.00462562	0.0547253	0.286981
lpxC	M9 + glucose 0.2% + NaCl 300 mM + casamino acids 0.05%	0.0322801	0.238807	1.35169			0.0685808
lpxC	M9 + glucose 0.2% + NaCl 300 mM + H2O2 10uM	0.0581364	0.784284	0.269558			0.0249838
lpxC	M9 + glucose 0.2% + NaCl 300 mM + ethanol 3%	0.0541149	-0.662126	2.26527			0.0511803
lpxC	M9 + glucose 0.2% + casamino acids 0.05% + H2O2 10uM	0.0454385	1.95166	-1.0155			0.0504283
lpxC	M9 + glucose 0.2% + casamino acids 0.05% + ethanol 3%	0.0559437	0.0253348	1.34931			0.133459
lpxC	M9 + glucose 0.2% + H2O2 10uM + ethanol 3%	0.0402764	-0.149182	1.24615			0.0326332
lpxC	M9 + glucose 0.2% + casamino acids 0.05%	0.0335386	1.09934	-0.0516787			0.0414165
lpxC	M9 + glucose 0.2% + NaCl 300 mM + casamino acids 0.05% + ethanol 3%	0.0506375	-1.6462	-0.73045	4.95014		0.0989769	-0.0837899	0.315382	1.0006		0.421631
lpxC	M9 + glucose 0.2% + NaCl 300 mM + casamino acids 0.05% + H2O2 10uM	0.0432806	0.212005	0.639309	0.670003		0.012359	0.335862	0.814321	-0.0315048		0.23326
lpxC	M9 + glucose 0.2% + NaCl 300 mM + H2O2 10uM + ethanol 3%	0.0682502	0.349735	-0.883454	1.77762		0.0525161	-0.564737	0.159752	1.62461		0.152539
lpxC	M9 + glucose 0.2% + casamino acids 0.05% + H2O2 10uM + ethanol 3%	0.034729	1.69767	-2.10253	1.22838		0.0549629	-0.338207	0.21854	1.24662		0.216491
lpxC	M9 + glucose 0.2% + NaCl 300 mM + casamino acids 0.05% + H2O2 10uM + ethanol 3%	0.0673566	0.192332	0.196577	-1.31034	2.62164	0.109581	-0.537661	-0.490016	0.407081	1.8014	0.58414
pyrB	M9 + glucose 0.2% + NaCl 300 mM + casamino acids 0.05%	0.0382011	0.792571	0.604393			0.0673334
pyrB	M9 + glucose 0.2% + NaCl 300 mM + H2O2 10uM	0.0529568	0.949077	0.0316776			0.0452738
pyrB	M9 + glucose 0.2% + NaCl 300 mM + ethanol 3%	0.0774771	1.22837	-0.723515			0.0512266
pyrB	M9 + glucose 0.2% + casamino acids 0.05% + H2O2 10uM	0.0750991	0.880683	0.0623552			0.0219974
pyrB	M9 + glucose 0.2% + casamino acids 0.05% + ethanol 3%	0.0736623	0.134572	0.784369			0.203172
pyrB	M9 + glucose 0.2% + H2O2 10uM + ethanol 3%	0.0696929	0.127614	0.800333			0.0799217
pyrB	M9 + glucose 0.2% + casamino acids 0.05%	0.0637565	1.58724	-0.801056			0.213474
pyrB	M9 + glucose 0.2% + NaCl 300 mM + casamino acids 0.05% + ethanol 3%	0.0764566	0.0828677	-0.223782	1.86416		0.207134	0.287836	0.180268	0.623717		0.298489
pyrB	M9 + glucose 0.2% + NaCl 300 mM + casamino acids 0.05% + H2O2 10uM	0.0704772	0.671727	0.548355	0.106207		0.0639998	0.548174	0.425047	0.111869		0.233492
pyrB	M9 + glucose 0.2% + NaCl 300 mM + H2O2 10uM + ethanol 3%	0.0528819	1.2735	-0.147826	-0.57628		0.0967611	1.18839	0.0717533	-0.398255		0.424229
pyrB	M9 + glucose 0.2% + casamino acids 0.05% + H2O2 10uM + ethanol 3%	0.0337966	0.183421	0.0173367	0.653297		0.238471	0.151374	0.0145935	0.817614		0.191714
pyrB	M9 + glucose 0.2% + NaCl 300 mM + casamino acids 0.05% + H2O2 10uM + ethanol 3%	0.118607	-0.566729	-0.336935	0.969074	1.25906	0.121312	0.311473	0.222994	0.0784016	0.494672	0.285877
asnS	M9 + glucose 0.2% + NaCl 300 mM + casamino acids 0.05%	0.0391517	0.408376	0.631042			0.0893182
asnS	M9 + glucose 0.2% + NaCl 300 mM + H2O2 10uM	0.069465	0.739895	0.118966			0.0544529
asnS	M9 + glucose 0.2% + NaCl 300 mM + ethanol 3%	0.0791331	0.112032	0.488791			0.0608459
asnS	M9 + glucose 0.2% + casamino acids 0.05% + H2O2 10uM	0.108349	0.919149	0.0447494			0.0369446
asnS	M9 + glucose 0.2% + casamino acids 0.05% + ethanol 3%	0.0464959	0.310133	0.55068			0.193751
asnS	M9 + glucose 0.2% + H2O2 10uM + ethanol 3%	0.069855	0.0843131	0.925361			0.0666582
asnS	M9 + glucose 0.2% + casamino acids 0.05%	0.0411358	0.862104	0.275559			0.0919817
asnS	M9 + glucose 0.2% + NaCl 300 mM + casamino acids 0.05% + ethanol 3%	0.0755559	-2.41317	0.586025	1.50285		0.205274	0.433398	0.41417	0.178897		0.300312
asnS	M9 + glucose 0.2% + NaCl 300 mM + casamino acids 0.05% + H2O2 10uM	0.0813616	0.700723	0.446973	-0.0103683		0.0320063	0.356746	0.601295	0.0302538		0.0673775
asnS	M9 + glucose 0.2% + NaCl 300 mM + H2O2 10uM + ethanol 3%	0.0769855	0.832137	-0.293487	0.374423		0.0748587	0.502511	0.0407954	0.429481		0.44404
asnS	M9 + glucose 0.2% + casamino acids 0.05% + H2O2 10uM + ethanol 3%	0.0452025	0.650819	-0.303675	0.416743		0.116786	0.442826	0.0206897	0.507377		0.286348
asnS	M9 + glucose 0.2% + NaCl 300 mM + casamino acids 0.05% + H2O2 10uM + ethanol 3%	0.0775076	-0.774168	0.847548	-0.636675	0.891461	0.105803	0.336619	0.379892	0.0123534	0.265979	0.328127
elaB	M9 + glucose 0.2% + NaCl 300 mM + casamino acids 0.05%	0.0934196	0.212451	0.977872			0.123366
elaB	M9 + glucose 0.2% + NaCl 300 mM + H2O2 10uM	0.211387	0.958187	0.008882			0.0754296
elaB	M9 + glucose 0.2% + NaCl 300 mM + ethanol 3%	0.205023	0.547038	-0.0476397			0.136966
elaB	M9 + glucose 0.2% + casamino acids 0.05% + H2O2 10uM	0.189675	0.621252	0.330378			0.0873579
elaB	M9 + glucose 0.2% + casamino acids 0.05% + ethanol 3%	0.516157	0.20435	0.245281			0.311089
elaB	M9 + glucose 0.2% + H2O2 10uM + ethanol 3%	0.167201	0.279789	0.514486			0.158085
elaB	M9 + glucose 0.2% + casamino acids 0.05%	0.268899	0.476712	0.204669			0.0823021
elaB	M9 + glucose 0.2% + NaCl 300 mM + casamino acids 0.05% + ethanol 3%	0.170371	-0.0638713	0.214912	0.450273		0.173756	-0.0205383	0.659197	-0.0386643		0.578931
elaB	M9 + glucose 0.2% + NaCl 300 mM + casamino acids 0.05% + H2O2 10uM	0.086387	-0.126822	0.879652	0.501011		0.116703	0.152739	0.694396	0.168086		0.295743
elaB	M9 + glucose 0.2% + NaCl 300 mM + H2O2 10uM + ethanol 3%	0.182385	0.360438	0.0109409	0.206422		0.127161	0.713697	0.0229118	0.133082		0.541697
elaB	M9 + glucose 0.2% + casamino acids 0.05% + H2O2 10uM + ethanol 3%	0.147283	-0.0992866	0.332584	0.160945		0.106327	0.247649	0.179911	0.386645		0.472361
elaB	M9 + glucose 0.2% + NaCl 300 mM + casamino acids 0.05% + H2O2 10uM + ethanol 3%	0.17411	-0.147258	-0.0296054	0.158561	1.08713	0.149676	0.00823735	0.654585	-0.0350078	-0.102109	0.231073
hupB	M9 + glucose 0.2% + NaCl 300 mM + casamino acids 0.05%	0.0393735	0.59097	0.598058			0.102653
hupB	M9 + glucose 0.2% + NaCl 300 mM + H2O2 10uM	0.0641398	0.813771	0.0425482			0.0429232
hupB	M9 + glucose 0.2% + NaCl 300 mM + ethanol 3%	0.0831024	0.222195	0.57729			0.0931149
hupB	M9 + glucose 0.2% + casamino acids 0.05% + H2O2 10uM	0.043936	0.890655	0.0647342			0.0186295
hupB	M9 + glucose 0.2% + casamino acids 0.05% + ethanol 3%	0.0392003	0.543906	0.114441			0.109323
hupB	M9 + glucose 0.2% + H2O2 10uM + ethanol 3%	0.0437865	0.157029	0.787347			0.0248548
hupB	M9 + glucose 0.2% + casamino acids 0.05%	0.0195159	1.14022	0.130874			0.0665752
hupB	M9 + glucose 0.2% + NaCl 300 mM + casamino acids 0.05% + ethanol 3%	0.0871105	0.652499	0.409454	-0.148397		0.257801	0.38556	0.381985	0.151429		0.235678
hupB	M9 + glucose 0.2% + NaCl 300 mM + casamino acids 0.05% + H2O2 10uM	0.0746899	1.25318	0.561263	-0.53453		0.0349688	0.465068	0.492692	0.0406409		0.0716722
hupB	M9 + glucose 0.2% + NaCl 300 mM + H2O2 10uM + ethanol 3%	0.113959	0.374324	-0.58516	1.13304		0.0891166	0.230612	0.104461	0.557661		0.361201
hupB	M9 + glucose 0.2% + casamino acids 0.05% + H2O2 10uM + ethanol 3%	0.0794584	0.321704	-0.351294	0.9478		0.0162327	0.605622	0.0487316	0.255539		0.362095
hupB	M9 + glucose 0.2% + NaCl 300 mM + casamino acids 0.05% + H2O2 10uM + ethanol 3%	0.0689749	1.76792	0.803788	-2.19356	0.838375	0.0652246	0.356962	0.381988	0.0102277	0.195022	0.440844
pheM	M9 + glucose 0.2% + NaCl 300 mM + casamino acids 0.05%	0.0229164	0.379787	0.925009			0.0218871
pheM	M9 + glucose 0.2% + NaCl 300 mM + H2O2 10uM	0.0669181	0.656824	0.196632			0.0233192
pheM	M9 + glucose 0.2% + NaCl 300 mM + ethanol 3%	0.0271659	0.374109	0.817696			0.083339
pheM	M9 + glucose 0.2% + casamino acids 0.05% + H2O2 10uM	0.036148	1.02295	-0.101094			0.0250467
pheM	M9 + glucose 0.2% + casamino acids 0.05% + ethanol 3%	0.0536554	0.182334	1.12691			0.0429144
pheM	M9 + glucose 0.2% + H2O2 10uM + ethanol 3%	0.0293104	0.0268092	0.978793			0.0316006
pheM	M9 + glucose 0.2% + casamino acids 0.05%	0.018772	1.39484	-0.10982			0.0640739
pheM	M9 + glucose 0.2% + NaCl 300 mM + casamino acids 0.05% + ethanol 3%	0.0540347	-0.904919	-1.06175	3.90301		0.0849453	0.211449	0.295735	0.66437		0.384318
pheM	M9 + glucose 0.2% + NaCl 300 mM + casamino acids 0.05% + H2O2 10uM	0.0674377	0.370849	0.905346	-0.209993		0.0420759	0.273688	0.828697	-0.0232007		0.041385
pheM	M9 + glucose 0.2% + NaCl 300 mM + H2O2 10uM + ethanol 3%	0.057157	1.10442	-0.95076	1.03932		0.0537771	0.284409	0.0276423	0.720548		0.157174
pheM	M9 + glucose 0.2% + casamino acids 0.05% + H2O2 10uM + ethanol 3%	0.0395717	0.316253	-0.675643	1.56398		0.0254999	-0.489586	0.0519897	1.51638		0.355014
pheM	M9 + glucose 0.2% + NaCl 300 mM + casamino acids 0.05% + H2O2 10uM + ethanol 3%	0.102843	0.505629	0.0125042	-0.813509	1.61805	0.0486894	0.0797884	0.168821	0.0884212	0.75328	0.15952
seqA	M9 + glucose 0.2% + NaCl 300 mM + casamino acids 0.05%	0.0379554	0.914174	0.449968			0.0741218
seqA	M9 + glucose 0.2% + NaCl 300 mM + H2O2 10uM	0.123426	0.734452	0.0925345			0.0893773
seqA	M9 + glucose 0.2% + NaCl 300 mM + ethanol 3%	0.0462741	0.510536	0.345995			0.159848
seqA	M9 + glucose 0.2% + casamino acids 0.05% + H2O2 10uM	0.149595	0.612314	0.373516			0.0619841
seqA	M9 + glucose 0.2% + casamino acids 0.05% + ethanol 3%	0.0893659	0.387957	0.448293			0.125067
seqA	M9 + glucose 0.2% + H2O2 10uM + ethanol 3%	0.053316	0.105763	0.92088			0.0435276
seqA	M9 + glucose 0.2% + casamino acids 0.05%	0.0697768	0.962929	0.106362			0.0845299
seqA	M9 + glucose 0.2% + NaCl 300 mM + casamino acids 0.05% + ethanol 3%	0.12423	0.549069	-0.517516	1.25165		0.315834	0.620532	0.251669	0.184974		0.351734
seqA	M9 + glucose 0.2% + NaCl 300 mM + casamino acids 0.05% + H2O2 10uM	0.18228	1.18056	0.508906	-0.109311		0.0673939	0.56231	0.297693	0.149621		0.331624
seqA	M9 + glucose 0.2% + NaCl 300 mM + H2O2 10uM + ethanol 3%	0.245251	-1.05453	0.0793937	1.09563		0.147027	0.587784	0.0212264	0.345143		0.343472
seqA	M9 + glucose 0.2% + casamino acids 0.05% + H2O2 10uM + ethanol 3%	0.116603	0.342775	0.128806	0.382043		0.0539767	0.340823	0.179153	0.433849		0.110494
seqA	M9 + glucose 0.2% + NaCl 300 mM + casamino acids 0.05% + H2O2 10uM + ethanol 3%	0.329756	0.930331	0.221733	-1.60171	1.77255	0.210335	0.285063	0.248957	0.0243992	0.378479	0.378556
yejL	M9 + glucose 0.2% + NaCl 300 mM + casamino acids 0.05%	0.0412566	0.370511	0.663639			0.0309404
yejL	M9 + glucose 0.2% + NaCl 300 mM + H2O2 10uM	0.0572323	0.616674	0.209649			0.0665669
yejL	M9 + glucose 0.2% + NaCl 300 mM + ethanol 3%	0.0770491	0.210158	0.739329			0.109125
yejL	M9 + glucose 0.2% + casamino acids 0.05% + H2O2 10uM	0.0234572	1.04294	-0.142063			0.0159815
yejL	M9 + glucose 0.2% + casamino acids 0.05% + ethanol 3%	0.0597707	0.452721	0.497128			0.15412
yejL	M9 + glucose 0.2% + H2O2 10uM + ethanol 3%	0.0531146	0.399504	0.509558			0.058059
yejL	M9 + glucose 0.2% + casamino acids 0.05%	0.0232115	1.08209	0.608954			0.0939383
yejL	M9 + glucose 0.2% + NaCl 300 mM + casamino acids 0.05% + ethanol 3%	0.0770697	-2.33443	-0.148523	3.88735		0.105793	0.190781	0.370724	0.415476		0.220838
yejL	M9 + glucose 0.2% + NaCl 300 mM + casamino acids 0.05% + H2O2 10uM	0.129036	0.990466	0.28426	-0.231452		0.0542	0.372972	0.686069	-0.0664526		0.291459
yejL	M9 + glucose 0.2% + NaCl 300 mM + H2O2 10uM + ethanol 3%	0.0597948	0.404016	-0.721887	1.44197		0.0980144	0.440928	0.201877	0.333198		0.255896
yejL	M9 + glucose 0.2% + casamino acids 0.05% + H2O2 10uM + ethanol 3%	0.0595804	0.381907	-0.415193	0.972271		0.0330862	0.505952	-0.0225176	0.542174		0.263772
yejL	M9 + glucose 0.2% + NaCl 300 mM + casamino acids 0.05% + H2O2 10uM + ethanol 3%	0.132585	-0.12593	-0.0369007	-0.818317	2.30399	0.0736104	0.221711	0.403669	-0.00218042	0.395916	0.526442
yfaY	M9 + glucose 0.2% + NaCl 300 mM + casamino acids 0.05%	0.0862383	0.309738	0.943867			0.0442054
yfaY	M9 + glucose 0.2% + NaCl 300 mM + H2O2 10uM	0.133933	0.284245	0.409287			0.0963669
yfaY	M9 + glucose 0.2% + NaCl 300 mM + ethanol 3%	0.0987106	0.286006	0.75816			0.102676
yfaY	M9 + glucose 0.2% + casamino acids 0.05% + H2O2 10uM	0.143594	0.704833	0.255297			0.0672256
yfaY	M9 + glucose 0.2% + casamino acids 0.05% + ethanol 3%	0.204642	0.438118	0.226923			0.140798
yfaY	M9 + glucose 0.2% + H2O2 10uM + ethanol 3%	0.121583	0.278056	0.660706			0.0403105
yfaY	M9 + glucose 0.2% + casamino acids 0.05%	0.106129	0.907506	-0.0615001			0.0810867
yfaY	M9 + glucose 0.2% + NaCl 300 mM + casamino acids 0.05% + ethanol 3%	0.151886	0.625078	-0.175689	0.416164		0.101379	0.123065	0.455039	0.423087		0.292977
yfaY	M9 + glucose 0.2% + NaCl 300 mM + casamino acids 0.05% + H2O2 10uM	0.100308	0.133533	0.88944	-0.111668		0.062849	0.213221	0.610699	0.216586		0.19368
yfaY	M9 + glucose 0.2% + NaCl 300 mM + H2O2 10uM + ethanol 3%	0.117155	-0.329636	-0.147434	1.57111		0.148385	0.194386	0.22876	0.546719		0.209528
yfaY	M9 + glucose 0.2% + casamino acids 0.05% + H2O2 10uM + ethanol 3%	0.143546	0.431425	0.26181	-0.266634		0.0901618	0.400263	0.137296	0.323795		0.398544
yfaY	M9 + glucose 0.2% + NaCl 300 mM + casamino acids 0.05% + H2O2 10uM + ethanol 3%	0.194088	0.192145	0.355879	0.0627338	-0.268733	0.150553	0.145657	0.40265	0.120626	0.315063	0.787791
yfeY	M9 + glucose 0.2% + NaCl 300 mM + casamino acids 0.05%	0.117278	0.505056	0.667138			0.0373018
yfeY	M9 + glucose 0.2% + NaCl 300 mM + H2O2 10uM	0.231807	0.444849	0.251966			0.0728976
yfeY	M9 + glucose 0.2% + NaCl 300 mM + ethanol 3%	0.093677	0.818635	0.337331			0.112232
yfeY	M9 + glucose 0.2% + casamino acids 0.05% + H2O2 10uM	0.0938596	0.798824	0.179908			0.0582959
yfeY	M9 + glucose 0.2% + casamino acids 0.05% + ethanol 3%	0.0711032	0.542953	0.327131			0.205866
yfeY	M9 + glucose 0.2% + H2O2 10uM + ethanol 3%	0.0812011	0.69511	0.36454			0.136474
yfeY	M9 + glucose 0.2% + casamino acids 0.05%	0.148829	0.94989	0.0491511			0.125823
yfeY	M9 + glucose 0.2% + NaCl 300 mM + casamino acids 0.05% + ethanol 3%	0.0752931	1.6113	0.0765521	0.00895213		0.17939	0.272472	0.442731	0.286573		0.269615
yfeY	M9 + glucose 0.2% + NaCl 300 mM + casamino acids 0.05% + H2O2 10uM	0.181874	0.483525	1.17885	-0.587134		0.116764	0.321685	0.550222	0.112958		0.206828
yfeY	M9 + glucose 0.2% + NaCl 300 mM + H2O2 10uM + ethanol 3%	0.0994991	0.266092	0.115014	0.607601		0.0796092	0.505169	0.316733	0.197996		0.143822
yfeY	M9 + glucose 0.2% + casamino acids 0.05% + H2O2 10uM + ethanol 3%	0.18448	0.388162	0.182516	0.182716		0.0913109	0.548707	0.140446	0.282257		0.270157
yfeY	M9 + glucose 0.2% + NaCl 300 mM + casamino acids 0.05% + H2O2 10uM + ethanol 3%	0.262565	0.941043	0.492654	-0.379461	0.245782	0.121983	0.19569	0.42183	0.096476	0.265203	0.191925
dnaX	M9 + glucose 0.2% + NaCl 300 mM + casamino acids 0.05%	0.103412	1.76635	0.181032			0.124126
dnaX	M9 + glucose 0.2% + NaCl 300 mM + H2O2 10uM	0.125889	0.359844	0.46289			0.0738225
dnaX	M9 + glucose 0.2% + NaCl 300 mM + ethanol 3%	0.0889897	-0.16228	1.05589			0.129843
dnaX	M9 + glucose 0.2% + casamino acids 0.05% + H2O2 10uM	0.167734	0.18274	1.11618			0.144618
dnaX	M9 + glucose 0.2% + casamino acids 0.05% + ethanol 3%	0.102701	-0.0721497	1.71835			0.0753271
dnaX	M9 + glucose 0.2% + H2O2 10uM + ethanol 3%	0.169799	0.132948	0.721435			0.0609775
dnaX	M9 + glucose 0.2% + casamino acids 0.05%	0.140985	1.18026	-0.066949			0.0468384
dnaX	M9 + glucose 0.2% + NaCl 300 mM + casamino acids 0.05% + ethanol 3%	0.0988558	-1.25572	0.346352	1.8247		0.120073	0.300956	-0.0738309	1.01119		0.225756
dnaX	M9 + glucose 0.2% + NaCl 300 mM + casamino acids 0.05% + H2O2 10uM	0.093811	-0.21371	0.522317	0.377354		0.0815154	0.485961	0.0968524	0.546776		0.125131
dnaX	M9 + glucose 0.2% + NaCl 300 mM + H2O2 10uM + ethanol 3%	0.263318	0.0133374	0.205861	0.239233		0.179754	-0.174151	0.153931	0.864565		0.47098
dnaX	M9 + glucose 0.2% + casamino acids 0.05% + H2O2 10uM + ethanol 3%	0.164808	0.253557	-0.01508	0.476811		0.125558	-0.112437	0.309809	0.917462		0.146104
dnaX	M9 + glucose 0.2% + NaCl 300 mM + casamino acids 0.05% + H2O2 10uM + ethanol 3%	0.195278	-0.668304	0.474502	-0.136505	0.787574	0.127495	0.0574322	-0.0127104	0.105967	0.906168	0.230271
htpX	M9 + glucose 0.2% + NaCl 300 mM + casamino acids 0.05%	0.071701	0.535457	0.855537			0.0268915
htpX	M9 + glucose 0.2% + NaCl 300 mM + H2O2 10uM	0.086247	0.499919	0.462671			0.0562518
htpX	M9 + glucose 0.2% + NaCl 300 mM + ethanol 3%	0.0724175	0.411375	0.668254			0.060725
htpX	M9 + glucose 0.2% + casamino acids 0.05% + H2O2 10uM	0.094	0.764933	0.0231481			0.0570356
htpX	M9 + glucose 0.2% + casamino acids 0.05% + ethanol 3%	0.0725688	0.532633	0.457146			0.0536173
htpX	M9 + glucose 0.2% + H2O2 10uM + ethanol 3%	0.0612242	-0.0945819	1.04963			0.0360379
htpX	M9 + glucose 0.2% + casamino acids 0.05%	0.0836039	1.20736	-0.0186661			0.0833791
htpX	M9 + glucose 0.2% + NaCl 300 mM + casamino acids 0.05% + ethanol 3%	0.0995135	3.65532	-0.41848	-1.30691		0.129492	0.223007	0.469212	0.393478		0.268911
htpX	M9 + glucose 0.2% + NaCl 300 mM + casamino acids 0.05% + H2O2 10uM	0.132549	-1.07165	0.63213	1.32816		0.13193	0.324131	0.365056	0.319303		0.21975
htpX	M9 + glucose 0.2% + NaCl 300 mM + H2O2 10uM + ethanol 3%	0.158319	0.410932	0.397357	0.113839		0.142851	0.362248	-0.00470566	0.708106		0.224236
htpX	M9 + glucose 0.2% + casamino acids 0.05% + H2O2 10uM + ethanol 3%	0.0933019	0.187207	0.824549	-0.142615		0.106168	0.537033	-0.062656	0.478163		0.193176
htpX	M9 + glucose 0.2% + NaCl 300 mM + casamino acids 0.05% + H2O2 10uM + ethanol 3%	0.0986731	0.74368	-0.723965	1.68821	-0.182751	0.153619	0.487903	0.378841	-0.140206	0.307932	0.275681
uspB	M9 + glucose 0.2% + NaCl 300 mM + casamino acids 0.05%	0.0848032	0.53149	0.831398			0.117299
uspB	M9 + glucose 0.2% + NaCl 300 mM + H2O2 10uM	0.108393	0.691528	0.22131			0.0775902
uspB	M9 + glucose 0.2% + NaCl 300 mM + ethanol 3%	0.0624225	-0.0295596	0.893372			0.0642768
uspB	M9 + glucose 0.2% + casamino acids 0.05% + H2O2 10uM	0.173309	1.18071	-0.257451			0.0535408
uspB	M9 + glucose 0.2% + casamino acids 0.05% + ethanol 3%	0.0473814	0.13864	0.631524			0.120708
uspB	M9 + glucose 0.2% + H2O2 10uM + ethanol 3%	0.0960033	0.0728458	0.914375			0.0749882
uspB	M9 + glucose 0.2% + casamino acids 0.05%	0.109414	0.578805	0.131431			0.0445412
uspB	M9 + glucose 0.2% + NaCl 300 mM + casamino acids 0.05% + ethanol 3%	0.102925	0.397031	-0.06089	0.319189		0.0506939	-0.00413197	0.173241	0.748651		0.249064
uspB	M9 + glucose 0.2% + NaCl 300 mM + casamino acids 0.05% + H2O2 10uM	0.093198	-0.186269	1.14756	0.151687		0.0801339	0.373231	0.638025	0.0272606		0.201876
uspB	M9 + glucose 0.2% + NaCl 300 mM + H2O2 10uM + ethanol 3%	0.204813	-0.281403	0.21579	0.61915		0.176366	0.191409	0.056041	0.709793		0.512249
uspB	M9 + glucose 0.2% + casamino acids 0.05% + H2O2 10uM + ethanol 3%	0.271816	0.166058	0.102092	0.18429		0.0669799	0.219153	0.0218056	0.699627		0.45266
uspB	M9 + glucose 0.2% + NaCl 300 mM + casamino acids 0.05% + H2O2 10uM + ethanol 3%	0.119432	-0.536597	0.476838	-0.0878899	0.932719	0.0556085	0.088575	0.169359	0.0547749	0.63776	0.392986
ftsN	M9 + glucose 0.2% + NaCl 300 mM + casamino acids 0.05%	0.0591943	1.03968	0.566071			0.0880998
ftsN	M9 + glucose 0.2% + NaCl 300 mM + H2O2 10uM	0.13199	0.440328	0.361954			0.0979565
ftsN	M9 + glucose 0.2% + NaCl 300 mM + ethanol 3%	0.0774779	0.363783	0.618823			0.211298
ftsN	M9 + glucose 0.2% + casamino acids 0.05% + H2O2 10uM	0.0480892	0.956202	0.114735			0.0766545
ftsN	M9 + glucose 0.2% + casamino acids 0.05% + ethanol 3%	0.0224197	0.134003	1.12587			0.0939923
ftsN	M9 + glucose 0.2% + H2O2 10uM + ethanol 3%	0.0546879	-0.1082	1.25275			0.0669511
ftsN	M9 + glucose 0.2% + casamino acids 0.05%	0.0948697	0.945983	-0.33374			0.196456
ftsN	M9 + glucose 0.2% + NaCl 300 mM + casamino acids 0.05% + ethanol 3%	0.0954161	0.222764	-0.155623	1.32308		0.133495	0.247237	0.0946749	0.775074		0.289963
ftsN	M9 + glucose 0.2% + NaCl 300 mM + casamino acids 0.05% + H2O2 10uM	0.0718922	1.20013	0.825348	-0.326879		0.0817686	0.463991	0.247402	0.442777		0.402881
ftsN	M9 + glucose 0.2% + NaCl 300 mM + H2O2 10uM + ethanol 3%	0.11359	0.905968	-0.368266	0.417522		0.0931802	0.265926	-0.0532517	0.85024		0.280103
ftsN	M9 + glucose 0.2% + casamino acids 0.05% + H2O2 10uM + ethanol 3%	0.115465	0.297593	-0.197179	0.894499		0.0742463	0.0867033	-0.0914051	1.0792		0.0860967
ftsN	M9 + glucose 0.2% + NaCl 300 mM + casamino acids 0.05% + H2O2 10uM + ethanol 3%	0.0846884	1.20674	0.908825	-1.25535	0.453819	0.166314	0.180664	0.082671	-0.0463293	0.857924	0.233985
cytR	M9 + glucose 0.2% + NaCl 300 mM + casamino acids 0.05%	0.0966562	0.0753929	0.782476			0.0386091
cytR	M9 + glucose 0.2% + NaCl 300 mM + H2O2 10uM	0.0733689	0.833616	0.0910045			0.0701609
cytR	M9 + glucose 0.2% + NaCl 300 mM + ethanol 3%	0.0746575	-0.299969	0.927689			0.133303
cytR	M9 + glucose 0.2% + casamino acids 0.05% + H2O2 10uM	0.071763	1.11316	-0.185663			0.0184538
cytR	M9 + glucose 0.2% + casamino acids 0.05% + ethanol 3%	0.0886427	0.446332	0.438351			0.0405216
cytR	M9 + glucose 0.2% + H2O2 10uM + ethanol 3%	0.0390439	-0.179287	1.33396			0.0303827
cytR	M9 + glucose 0.2% + casamino acids 0.05%	0.0731568	1.23787	-0.197728			0.0417788
cytR	M9 + glucose 0.2% + NaCl 300 mM + casamino acids 0.05% + ethanol 3%	0.0927882	0.422086	-0.0632574	0.538956		0.0966579	-0.0434426	0.464301	0.446851		0.18429
cytR	M9 + glucose 0.2% + NaCl 300 mM + casamino acids 0.05% + H2O2 10uM	0.10993	-0.0280671	0.808977	-0.152944		0.0733671	0.135873	0.934016	-0.127987		0.336054
cytR	M9 + glucose 0.2% + NaCl 300 mM + H2O2 10uM + ethanol 3%	0.14369	1.13515	-0.23891	0.0948229		0.0580237	-0.0858862	-0.163134	1.24487		0.583542
cytR	M9 + glucose 0.2% + casamino acids 0.05% + H2O2 10uM + ethanol 3%	0.112011	0.541219	0.124557	-0.0299018		0.0513234	0.558439	-0.119515	0.539135		0.396969
cytR	M9 + glucose 0.2% + NaCl 300 mM + casamino acids 0.05% + H2O2 10uM + ethanol 3%	0.114597	1.27583	0.258646	-0.405015	-0.101739	0.111089	0.057551	0.532316	-0.134616	0.504641	0.641644
gadX	M9 + glucose 0.2% + NaCl 300 mM + casamino acids 0.05%	0.0813543	0.481383	1.2028			0.0588161
gadX	M9 + glucose 0.2% + NaCl 300 mM + H2O2 10uM	0.0691577	1.01176	0.0188453			0.0554889
gadX	M9 + glucose 0.2% + NaCl 300 mM + ethanol 3%	0.0768533	0.186604	1.27857			0.179564
gadX	M9 + glucose 0.2% + casamino acids 0.05% + H2O2 10uM	0.0927229	0.947078	-0.110109			0.11049
gadX	M9 + glucose 0.2% + casamino acids 0.05% + ethanol 3%	0.102782	0.134339	0.495831			0.0762472
gadX	M9 + glucose 0.2% + H2O2 10uM + ethanol 3%	0.0770378	0.0871507	0.807442			0.0617174
gadX	M9 + glucose 0.2% + casamino acids 0.05%	0.144473	1.05889	-0.0794661			0.0328075
gadX	M9 + glucose 0.2% + NaCl 300 mM + casamino acids 0.05% + ethanol 3%	0.0518871	0.31752	-0.176509	0.957601		0.101835	0.163463	0.221082	0.758984		0.0933182
gadX	M9 + glucose 0.2% + NaCl 300 mM + casamino acids 0.05% + H2O2 10uM	0.0997775	-0.411249	1.03742	0.7309		0.0382247	0.204516	0.837762	0.0252655		0.185178
gadX	M9 + glucose 0.2% + NaCl 300 mM + H2O2 10uM + ethanol 3%	0.043217	0.272863	0.153201	0.463066		0.211774	0.447777	0.0294997	0.535587		0.0961474
gadX	M9 + glucose 0.2% + casamino acids 0.05% + H2O2 10uM + ethanol 3%	0.110763	0.173639	0.0425752	0.231809		0.0547839	0.256121	-0.00823905	0.669639		0.543463
gadX	M9 + glucose 0.2% + NaCl 300 mM + casamino acids 0.05% + H2O2 10uM + ethanol 3%	0.0760171	-0.357968	-0.424158	0.643034	1.29304	0.115054	0.160991	0.271398	-0.0426576	0.721961	0.297683
trmU	M9 + glucose 0.2% + NaCl 300 mM + casamino acids 0.05%	0.0470345	0.395687	0.988709			0.0615808
trmU	M9 + glucose 0.2% + NaCl 300 mM + H2O2 10uM	0.0858812	0.148204	0.604746			0.0576083
trmU	M9 + glucose 0.2% + NaCl 300 mM + ethanol 3%	0.0613043	0.340548	0.728978			0.123464
trmU	M9 + glucose 0.2% + casamino acids 0.05% + H2O2 10uM	0.114018	0.732124	0.110364			0.0261918
trmU	M9 + glucose 0.2% + casamino acids 0.05% + ethanol 3%	0.112186	0.158108	1.07115			0.109319
trmU	M9 + glucose 0.2% + H2O2 10uM + ethanol 3%	0.127595	0.261097	0.714051			0.0416297
trmU	M9 + glucose 0.2% + casamino acids 0.05%	0.0705822	1.20005	0.152761			0.111118
trmU	M9 + glucose 0.2% + NaCl 300 mM + casamino acids 0.05% + ethanol 3%	0.0845534	0.946638	-0.633242	1.51487		0.0532053	0.0811505	0.0333611	0.948358		0.324109
trmU	M9 + glucose 0.2% + NaCl 300 mM + casamino acids 0.05% + H2O2 10uM	0.100867	-0.428067	0.550209	0.853257		0.0650614	0.102143	0.784066	0.146434		0.0535144
trmU	M9 + glucose 0.2% + NaCl 300 mM + H2O2 10uM + ethanol 3%	0.101627	-2.05874	0.807862	1.56481		0.169282	0.0966695	0.22743	0.651535		0.226816
trmU	M9 + glucose 0.2% + casamino acids 0.05% + H2O2 10uM + ethanol 3%	0.0951679	0.231536	0.158022	0.501493		0.0305341	0.279699	0.110755	0.684889		0.186961
trmU	M9 + glucose 0.2% + NaCl 300 mM + casamino acids 0.05% + H2O2 10uM + ethanol 3%	0.187147	-2.79573	-0.825955	1.49414	2.82674	0.217932	-0.230633	0.162692	0.0935094	0.966532	0.175823
yafL	M9 + glucose 0.2% + NaCl 300 mM + casamino acids 0.05%	0.0765483	0.952169	0.85758			0.0490479
yafL	M9 + glucose 0.2% + NaCl 300 mM + H2O2 10uM	0.0393408	0.460782	0.525678			0.0608651
yafL	M9 + glucose 0.2% + NaCl 300 mM + ethanol 3%	0.0348486	0.305821	1.0538			0.0561873
yafL	M9 + glucose 0.2% + casamino acids 0.05% + H2O2 10uM	0.0194876	1.18603	-0.377111			0.0824311
yafL	M9 + glucose 0.2% + casamino acids 0.05% + ethanol 3%	0.100707	0.391547	0.68079			0.032437
yafL	M9 + glucose 0.2% + H2O2 10uM + ethanol 3%	0.0326537	0.176266	0.810808			0.0468165
yafL	M9 + glucose 0.2% + casamino acids 0.05%	0.0934666	1.26114	0.0383626			0.0727273
yafL	M9 + glucose 0.2% + NaCl 300 mM + casamino acids 0.05% + ethanol 3%	0.0678533	1.26021	-0.0564568	0.167952		0.0656567	0.220649	0.331262	0.650552		0.228339
yafL	M9 + glucose 0.2% + NaCl 300 mM + casamino acids 0.05% + H2O2 10uM	0.0921271	-0.393029	1.11825	0.796779		0.0312793	0.322347	0.27191	0.43083		0.481203
yafL	M9 + glucose 0.2% + NaCl 300 mM + H2O2 10uM + ethanol 3%	0.12917	-0.0510001	0.152768	1.22581		0.0715025	0.196805	0.17614	0.710613		0.0796782
yafL	M9 + glucose 0.2% + casamino acids 0.05% + H2O2 10uM + ethanol 3%	0.079418	0.153054	0.573634	0.13929		0.0144019	0.297946	0.10852	0.565722		0.091483
yafL	M9 + glucose 0.2% + NaCl 300 mM + casamino acids 0.05% + H2O2 10uM + ethanol 3%	0.179444	-2.08675	-0.145094	1.64134	2.94626	0.133669	0.691443	0.112936	-0.0341372	0.218423	0.181118
ybeB	M9 + glucose 0.2% + NaCl 300 mM + casamino acids 0.05%	0.0797556	1.06943	0.499838			0.0860788
ybeB	M9 + glucose 0.2% + NaCl 300 mM + H2O2 10uM	0.125596	0.0918307	0.481783			0.077216
ybeB	M9 + glucose 0.2% + NaCl 300 mM + ethanol 3%	0.0686103	0.0918689	0.614168			0.083075
ybeB	M9 + glucose 0.2% + casamino acids 0.05% + H2O2 10uM	0.0867872	0.775638	0.205893			0.0369967
ybeB	M9 + glucose 0.2% + casamino acids 0.05% + ethanol 3%	0.0603195	0.193688	1.5137			0.148685
ybeB	M9 + glucose 0.2% + H2O2 10uM + ethanol 3%	0.0502537	0.102521	0.841989			0.025208
ybeB	M9 + glucose 0.2% + casamino acids 0.05%	0.0942019	1.39316	1.33032			0.126241
ybeB	M9 + glucose 0.2% + NaCl 300 mM + casamino acids 0.05% + ethanol 3%	0.0773176	0.559942	-0.59604	2.37871		0.0923772	0.351631	0.118536	0.653541		0.249659
ybeB	M9 + glucose 0.2% + NaCl 300 mM + casamino acids 0.05% + H2O2 10uM	0.103837	0.531597	-0.0570879	1.09878		0.0787018	0.617619	0.30287	0.105696		0.270825
ybeB	M9 + glucose 0.2% + NaCl 300 mM + H2O2 10uM + ethanol 3%	0.115832	1.30812	-0.586547	0.374724		0.135352	0.164865	0.06014	0.651185		0.401263
ybeB	M9 + glucose 0.2% + casamino acids 0.05% + H2O2 10uM + ethanol 3%	0.124362	-0.336766	0.803106	1.21543		0.0699947	0.0437442	0.0703062	1.07228		0.159261
ybeB	M9 + glucose 0.2% + NaCl 300 mM + casamino acids 0.05% + H2O2 10uM + ethanol 3%	0.163393	-0.210514	-0.955079	1.27235	1.98794	0.222574	0.178013	0.0347587	-0.00263506	0.838442	0.247496
ybgC	M9 + glucose 0.2% + NaCl 300 mM + casamino acids 0.05%	0.102718	0.670132	0.433874			0.0730039
ybgC	M9 + glucose 0.2% + NaCl 300 mM + H2O2 10uM	0.0992549	0.0238277	0.406156			0.143076
ybgC	M9 + glucose 0.2% + NaCl 300 mM + ethanol 3%	0.178614	0.660209	0.127323			0.179332
ybgC	M9 + glucose 0.2% + casamino acids 0.05% + H2O2 10uM	0.0317588	0.990234	-0.0310922			0.0298024
ybgC	M9 + glucose 0.2% + casamino acids 0.05% + ethanol 3%	0.0650016	0.221307	0.924836			0.0873634
ybgC	M9 + glucose 0.2% + H2O2 10uM + ethanol 3%	0.0984204	0.325281	0.649136			0.0795464
ybgC	M9 + glucose 0.2% + casamino acids 0.05%	0.101711	1.36462	0.0878561			0.0945596
ybgC	M9 + glucose 0.2% + NaCl 300 mM + casamino acids 0.05% + ethanol 3%	0.114923	0.843179	-0.243741	0.880912		0.0791092	0.516948	0.349593	0.139433		0.329996
ybgC	M9 + glucose 0.2% + NaCl 300 mM + casamino acids 0.05% + H2O2 10uM	0.373666	-1.56497	0.823063	0.04259		0.110718	0.128407	0.777273	0.0286917		0.610005
ybgC	M9 + glucose 0.2% + NaCl 300 mM + H2O2 10uM + ethanol 3%	0.173012	-0.485723	0.0377118	0.661255		0.121179	0.175739	0.274553	0.402809		0.689446
ybgC	M9 + glucose 0.2% + casamino acids 0.05% + H2O2 10uM + ethanol 3%	0.113224	-0.2156	0.271467	1.08792		0.139308	0.982817	-0.0167646	-0.00746867		0.658784
ybgC	M9 + glucose 0.2% + NaCl 300 mM + casamino acids 0.05% + H2O2 10uM + ethanol 3%	0.743199	-1.17108	0.408306	-0.40077	0.796957	0.128306	0.274596	0.643515	0.0729883	-0.0150547	1.26766
ybgI	M9 + glucose 0.2% + NaCl 300 mM + casamino acids 0.05%	0.204157	0.647853	0.630445			0.0545173
ybgI	M9 + glucose 0.2% + NaCl 300 mM + H2O2 10uM	0.232637	0.212393	0.408147			0.169938
ybgI	M9 + glucose 0.2% + NaCl 300 mM + ethanol 3%	0.159303	0.456271	0.348267			0.10027
ybgI	M9 + glucose 0.2% + casamino acids 0.05% + H2O2 10uM	0.203435	1.02711	-0.270872			0.101313
ybgI	M9 + glucose 0.2% + casamino acids 0.05% + ethanol 3%	0.164965	-0.0571642	1.03781			0.205145
ybgI	M9 + glucose 0.2% + H2O2 10uM + ethanol 3%	0.0854626	0.128627	1.09859			0.0814092
ybgI	M9 + glucose 0.2% + casamino acids 0.05%	0.157584	0.803354	0.310527			0.0520086
ybgI	M9 + glucose 0.2% + NaCl 300 mM + casamino acids 0.05% + ethanol 3%	0.269261	0.210659	-0.499474	1.57887		0.148642	0.253429	0.176078	0.514511		0.213097
ybgI	M9 + glucose 0.2% + NaCl 300 mM + casamino acids 0.05% + H2O2 10uM	0.201383	0.728421	0.156063	0.312463		0.186025	0.267993	0.709686	0.0289083		0.181341
ybgI	M9 + glucose 0.2% + NaCl 300 mM + H2O2 10uM + ethanol 3%	0.306331	0.229096	0.00555766	0.214538		0.203497	0.485275	0.144334	0.470851		0.894623
ybgI	M9 + glucose 0.2% + casamino acids 0.05% + H2O2 10uM + ethanol 3%	0.586642	-0.427948	0.512531	0.59355		0.204501	-0.0303143	0.0589186	1.02101		0.595926
ybgI	M9 + glucose 0.2% + NaCl 300 mM + casamino acids 0.05% + H2O2 10uM + ethanol 3%	0.569933	-0.172454	-0.316774	0.328278	0.525111	0.137637	0.0678338	0.0978557	0.0144394	0.739386	0.960366
yehS	M9 + glucose 0.2% + NaCl 300 mM + casamino acids 0.05%	0.061663	0.471186	0.837165			0.0454738
yehS	M9 + glucose 0.2% + NaCl 300 mM + H2O2 10uM	0.058464	0.884807	0.156062			0.0493376
yehS	M9 + glucose 0.2% + NaCl 300 mM + ethanol 3%	0.0576755	0.932895	0.125798			0.133792
yehS	M9 + glucose 0.2% + casamino acids 0.05% + H2O2 10uM	0.0915424	0.619772	0.386259			0.0630946
yehS	M9 + glucose 0.2% + casamino acids 0.05% + ethanol 3%	0.129672	0.620567	0.123328			0.0558978
yehS	M9 + glucose 0.2% + H2O2 10uM + ethanol 3%	0.0250875	0.68248	0.276596			0.0638777
yehS	M9 + glucose 0.2% + casamino acids 0.05%	0.0947757	0.709262	0.159914			0.0880686
yehS	M9 + glucose 0.2% + NaCl 300 mM + casamino acids 0.05% + ethanol 3%	0.108909	1.66801	0.0361933	-0.354353		0.171829	0.276335	0.57857	0.180252		0.2281
yehS	M9 + glucose 0.2% + NaCl 300 mM + casamino acids 0.05% + H2O2 10uM	0.129743	-0.0486066	0.657983	0.562529		0.0642581	0.297833	0.492649	0.253621		0.209415
yehS	M9 + glucose 0.2% + NaCl 300 mM + H2O2 10uM + ethanol 3%	0.0721362	0.778574	-0.273096	0.56581		0.10355	0.795738	0.136975	0.0942819		0.114512
yehS	M9 + glucose 0.2% + casamino acids 0.05% + H2O2 10uM + ethanol 3%	0.151582	0.543085	-0.0347152	0.191229		0.102186	0.478612	0.296896	0.173021		0.2774
yehS	M9 + glucose 0.2% + NaCl 300 mM + casamino acids 0.05% + H2O2 10uM + ethanol 3%	0.195916	1.23659	0.643248	-0.983931	0.316662	0.0606029	0.129968	0.492931	0.0829343	0.30551	0.193546
aceB	M9 + glucose 0.2% + NaCl 300 mM + casamino acids 0.05%	0.0456172	0.460014	0.919541			0.156036
aceB	M9 + glucose 0.2% + NaCl 300 mM + H2O2 10uM	0.0939894	0.869997	0.0601051			0.0350016
aceB	M9 + glucose 0.2% + NaCl 300 mM + ethanol 3%	0.0915756	0.546728	0.316457			0.0531258
aceB	M9 + glucose 0.2% + casamino acids 0.05% + H2O2 10uM	0.0220382	0.88835	0.0510978			0.0166331
aceB	M9 + glucose 0.2% + casamino acids 0.05% + ethanol 3%	0.0819079	0.53861	-0.043879			0.0403708
aceB	M9 + glucose 0.2% + H2O2 10uM + ethanol 3%	0.0519812	0.0315525	0.98442			0.0449909
aceB	M9 + glucose 0.2% + casamino acids 0.05%	0.0393986	0.793348	0.468498			0.0674641
aceB	M9 + glucose 0.2% + NaCl 300 mM + casamino acids 0.05% + ethanol 3%	0.0548086	0.647509	0.433146	-0.348928		0.25412	0.44241	0.536106	0.0580947		0.510365
aceB	M9 + glucose 0.2% + NaCl 300 mM + casamino acids 0.05% + H2O2 10uM	0.0702382	0.680575	0.645638	-0.139338		0.0679947	0.321423	0.71296	0.0484368		0.0673868
aceB	M9 + glucose 0.2% + NaCl 300 mM + H2O2 10uM + ethanol 3%	0.0412181	0.493004	-0.280833	0.701628		0.0720886	0.551471	0.0357548	0.35586		0.136701
aceB	M9 + glucose 0.2% + casamino acids 0.05% + H2O2 10uM + ethanol 3%	0.0496845	0.476352	-0.200828	0.233008		0.0240135	0.655987	0.0462775	0.171669		0.475919
aceB	M9 + glucose 0.2% + NaCl 300 mM + casamino acids 0.05% + H2O2 10uM + ethanol 3%	0.0990208	0.276029	0.414667	-0.572188	0.619704	0.0582632	0.224202	0.573695	0.0210759	0.17238	0.453642
cbpA	M9 + glucose 0.2% + NaCl 300 mM + casamino acids 0.05%	0.0798789	0.155709	1.04934			0.0386125
cbpA	M9 + glucose 0.2% + NaCl 300 mM + H2O2 10uM	0.0858052	0.67593	0.244795			0.052818
cbpA	M9 + glucose 0.2% + NaCl 300 mM + ethanol 3%	0.0776472	-0.0695059	0.975043			0.160531
cbpA	M9 + glucose 0.2% + casamino acids 0.05% + H2O2 10uM	0.0981681	1.08038	-0.121916			0.0433396
cbpA	M9 + glucose 0.2% + casamino acids 0.05% + ethanol 3%	0.105265	0.00787314	1.05089			0.0599427
cbpA	M9 + glucose 0.2% + H2O2 10uM + ethanol 3%	0.110359	-0.0349623	1.09174			0.0595364
cbpA	M9 + glucose 0.2% + casamino acids 0.05%	0.0850448	1.14917	0.145169			0.0848702
cbpA	M9 + glucose 0.2% + NaCl 300 mM + casamino acids 0.05% + ethanol 3%	0.0752072	1.04187	-0.651771	1.51174		0.114125	0.0601988	-0.0015653	0.976093		0.223846
cbpA	M9 + glucose 0.2% + NaCl 300 mM + casamino acids 0.05% + H2O2 10uM	0.0329639	-0.295955	0.81276	0.528375		0.0650547	0.075221	1.07344	-0.083516		0.0760383
cbpA	M9 + glucose 0.2% + NaCl 300 mM + H2O2 10uM + ethanol 3%	0.0759067	0.376538	-0.312502	1.07901		0.0801739	0.0602181	-0.0238175	1.01614		0.198436
cbpA	M9 + glucose 0.2% + casamino acids 0.05% + H2O2 10uM + ethanol 3%	0.130765	-0.348655	0.560453	0.829048		0.0810941	-0.00166842	-0.0317908	1.07207		0.0913917
cbpA	M9 + glucose 0.2% + NaCl 300 mM + casamino acids 0.05% + H2O2 10uM + ethanol 3%	0.0952249	0.262874	-0.0707299	-0.247897	1.71083	0.108754	0.0562913	0.000884899	-0.0246013	1.00965	0.240938
evgA	M9 + glucose 0.2% + NaCl 300 mM + casamino acids 0.05%	0.0314737	0.663957	0.786836			0.0288187
evgA	M9 + glucose 0.2% + NaCl 300 mM + H2O2 10uM	0.0194099	0.732856	0.299383			0.0192132
evgA	M9 + glucose 0.2% + NaCl 300 mM + ethanol 3%	0.064395	-0.708358	2.21381			0.074671
evgA	M9 + glucose 0.2% + casamino acids 0.05% + H2O2 10uM	0.0650179	0.976647	-0.041259			0.0447603
evgA	M9 + glucose 0.2% + casamino acids 0.05% + ethanol 3%	0.0484261	0.21528	0.752636			0.0851374
evgA	M9 + glucose 0.2% + H2O2 10uM + ethanol 3%	0.0538303	0.134495	0.845765			0.0261673
evgA	M9 + glucose 0.2% + casamino acids 0.05%	0.0742105	1.36725	0.354278			0.104566
evgA	M9 + glucose 0.2% + NaCl 300 mM + casamino acids 0.05% + ethanol 3%	0.0550071	-1.42683	-0.303115	3.90212		0.141134	-0.357508	0.500686	0.95695		0.359642
evgA	M9 + glucose 0.2% + NaCl 300 mM + casamino acids 0.05% + H2O2 10uM	0.0737207	0.744713	0.660911	-0.0572699		0.0442913	0.429163	0.502938	0.195169		0.192713
evgA	M9 + glucose 0.2% + NaCl 300 mM + H2O2 10uM + ethanol 3%	0.076872	-1.38603	-0.0826653	3.16885		0.0939623	-0.529779	0.292719	1.30523		0.397543
evgA	M9 + glucose 0.2% + casamino acids 0.05% + H2O2 10uM + ethanol 3%	0.0863659	0.271663	-0.310546	1.01572		0.0574877	0.195688	0.101121	0.678796		0.0685505
evgA	M9 + glucose 0.2% + NaCl 300 mM + casamino acids 0.05% + H2O2 10uM + ethanol 3%	0.112253	-1.26408	-0.296197	0.478833	2.98857	0.118318	-0.244446	0.328926	0.0807477	0.866431	0.312679
sodC	M9 + glucose 0.2% + NaCl 300 mM + casamino acids 0.05%	0.165983	0.104796	1.0265			0.0507584
sodC	M9 + glucose 0.2% + NaCl 300 mM + H2O2 10uM	0.208867	0.939428	0.0708063			0.0862713
sodC	M9 + glucose 0.2% + NaCl 300 mM + ethanol 3%	0.197895	0.0796047	0.460304			0.0962307
sodC	M9 + glucose 0.2% + casamino acids 0.05% + H2O2 10uM	0.121395	0.647164	0.154019			0.0993057
sodC	M9 + glucose 0.2% + casamino acids 0.05% + ethanol 3%	0.208869	0.162766	0.266454			0.262971
sodC	M9 + glucose 0.2% + H2O2 10uM + ethanol 3%	0.197667	0.114434	0.570841			0.1508
sodC	M9 + glucose 0.2% + casamino acids 0.05%	0.295546	0.802689	0.200753			0.0511419
sodC	M9 + glucose 0.2% + NaCl 300 mM + casamino acids 0.05% + ethanol 3%	0.196364	-0.346001	0.328261	0.444812		0.131856	-0.757496	0.383469	0.498264		1.11703
sodC	M9 + glucose 0.2% + NaCl 300 mM + casamino acids 0.05% + H2O2 10uM	0.231561	0.286303	1.01724	-0.143349		0.0573852	0.0240792	0.7932	0.127915		0.0847034
sodC	M9 + glucose 0.2% + NaCl 300 mM + H2O2 10uM + ethanol 3%	0.158033	-0.290002	0.20127	0.711494		0.166414	0.253999	0.0910578	0.416427		0.307417
sodC	M9 + glucose 0.2% + casamino acids 0.05% + H2O2 10uM + ethanol 3%	0.57561	0.0698236	0.185981	-0.0715574		0.286481	0.314875	0.102776	0.376103		0.950627
sodC	M9 + glucose 0.2% + NaCl 300 mM + casamino acids 0.05% + H2O2 10uM + ethanol 3%	0.144119	0.313768	-0.388124	0.316188	0.578563	0.061452	-0.479204	0.322083	0.221365	0.419243	0.260894
ycbK	M9 + glucose 0.2% + NaCl 300 mM + casamino acids 0.05%	0.0584992	0.916739	0.431978			0.063905
ycbK	M9 + glucose 0.2% + NaCl 300 mM + H2O2 10uM	0.088376	1.07251	-0.0393565			0.0553496
ycbK	M9 + glucose 0.2% + NaCl 300 mM + ethanol 3%	0.0740896	-0.0982073	0.767403			0.0859309
ycbK	M9 + glucose 0.2% + casamino acids 0.05% + H2O2 10uM	0.0985122	0.734444	0.209833			0.0377375
ycbK	M9 + glucose 0.2% + casamino acids 0.05% + ethanol 3%	0.0775262	0.127998	0.812234			0.129869
ycbK	M9 + glucose 0.2% + H2O2 10uM + ethanol 3%	0.0557968	0.121186	0.85934			0.0562908
ycbK	M9 + glucose 0.2% + casamino acids 0.05%	0.0994107	0.960637	0.404998			0.0951425
ycbK	M9 + glucose 0.2% + NaCl 300 mM + casamino acids 0.05% + ethanol 3%	0.0549749	0.29793	-0.303683	1.17664		0.142139	0.301225	0.105159	0.565458		0.20348
ycbK	M9 + glucose 0.2% + NaCl 300 mM + casamino acids 0.05% + H2O2 10uM	0.0235989	1.10442	0.430268	-0.10247		0.0459905	0.771729	0.314133	0.0324979		0.225675
ycbK	M9 + glucose 0.2% + NaCl 300 mM + H2O2 10uM + ethanol 3%	0.0554518	-0.0985248	-0.120939	0.880249		0.0674809	0.354954	0.00778647	0.547473		0.254784
ycbK	M9 + glucose 0.2% + casamino acids 0.05% + H2O2 10uM + ethanol 3%	0.0634345	0.862675	-0.883579	0.797992		0.135203	0.180197	0.0709387	0.72383		0.171161
ycbK	M9 + glucose 0.2% + NaCl 300 mM + casamino acids 0.05% + H2O2 10uM + ethanol 3%	0.067405	0.0469221	0.32059	-0.585759	1.13355	0.139706	0.39608	0.0635809	0.00192172	0.523251	0.162134
cvpA	M9 + glucose 0.2% + NaCl 300 mM + casamino acids 0.05%	0.0332827	0.544665	0.790997			0.0574886
cvpA	M9 + glucose 0.2% + NaCl 300 mM + H2O2 10uM	0.0804287	0.689265	0.192244			0.0471799
cvpA	M9 + glucose 0.2% + NaCl 300 mM + ethanol 3%	0.0632352	0.237082	0.721017			0.146305
cvpA	M9 + glucose 0.2% + casamino acids 0.05% + H2O2 10uM	0.0399173	0.949292	0.099837			0.030359
cvpA	M9 + glucose 0.2% + casamino acids 0.05% + ethanol 3%	0.0919298	-0.0177332	1.37585			0.081706
cvpA	M9 + glucose 0.2% + H2O2 10uM + ethanol 3%	0.0528063	-0.196023	1.21976			0.0235651
cvpA	M9 + glucose 0.2% + casamino acids 0.05%	0.0403957	1.70967	-0.339194			0.0740465
cvpA	M9 + glucose 0.2% + NaCl 300 mM + casamino acids 0.05% + ethanol 3%	0.0798021	0.132486	-0.4285	2.18992		0.156092	0.129347	0.013744	0.969052		0.344852
cvpA	M9 + glucose 0.2% + NaCl 300 mM + casamino acids 0.05% + H2O2 10uM	0.0479775	0.762544	0.771003	-0.256886		0.0134169	0.390409	0.585076	0.0849007		0.162899
cvpA	M9 + glucose 0.2% + NaCl 300 mM + H2O2 10uM + ethanol 3%	0.045167	1.36651	-0.320143	0.0732234		0.0606369	0.297338	-0.137321	0.84635		0.083535
cvpA	M9 + glucose 0.2% + casamino acids 0.05% + H2O2 10uM + ethanol 3%	0.0592132	-0.26819	0.596483	1.17486		0.0845846	-0.148138	-0.127315	1.42156		0.343556
cvpA	M9 + glucose 0.2% + NaCl 300 mM + casamino acids 0.05% + H2O2 10uM + ethanol 3%	0.0795409	1.6972	-0.0543538	-0.279381	0.363834	0.183161	0.168563	0.164953	-0.0447446	0.726503	0.296583
ppa	M9 + glucose 0.2% + NaCl 300 mM + casamino acids 0.05%	0.043346	0.211696	0.682463			0.0467759
ppa	M9 + glucose 0.2% + NaCl 300 mM + H2O2 10uM	0.230705	0.725618	0.171128			0.0372606
ppa	M9 + glucose 0.2% + NaCl 300 mM + ethanol 3%	0.049898	0.520156	0.298967			0.203601
ppa	M9 + glucose 0.2% + casamino acids 0.05% + H2O2 10uM	0.0831764	1.12682	-0.0951392			0.0393584
ppa	M9 + glucose 0.2% + casamino acids 0.05% + ethanol 3%	0.0890497	0.0676556	1.17113			0.118086
ppa	M9 + glucose 0.2% + H2O2 10uM + ethanol 3%	0.0621642	0.103297	0.872205			0.0441466
ppa	M9 + glucose 0.2% + casamino acids 0.05%	0.0570313	1.21956	0.00742228			0.0822922
ppa	M9 + glucose 0.2% + NaCl 300 mM + casamino acids 0.05% + ethanol 3%	0.0737437	1.69844	-0.528582	0.704681		0.201648	0.0681185	-0.0493724	0.906664		0.375047
ppa	M9 + glucose 0.2% + NaCl 300 mM + casamino acids 0.05% + H2O2 10uM	0.0509731	0.154457	0.293433	0.568309		0.0428589	0.301464	0.756763	-0.0540238		0.0406215
ppa	M9 + glucose 0.2% + NaCl 300 mM + H2O2 10uM + ethanol 3%	0.0564107	0.846399	-0.462641	0.626057		0.048548	0.443005	0.0703932	0.410739		0.242077
ppa	M9 + glucose 0.2% + casamino acids 0.05% + H2O2 10uM + ethanol 3%	0.0670634	0.412988	-0.613566	1.41142		0.0897328	-0.0436986	0.0273104	1.07408		0.165157
ppa	M9 + glucose 0.2% + NaCl 300 mM + casamino acids 0.05% + H2O2 10uM + ethanol 3%	0.102712	2.36273	0.078822	-1.00185	0.276251	0.08432	0.158129	-0.0654669	-0.12573	1.00748	0.233604
racR	M9 + glucose 0.2% + NaCl 300 mM + casamino acids 0.05%	0.0275883	0.931325	0.49251			0.0681499
racR	M9 + glucose 0.2% + NaCl 300 mM + H2O2 10uM	0.0517002	0.661661	0.170756			0.0673794
racR	M9 + glucose 0.2% + NaCl 300 mM + ethanol 3%	0.0548723	0.496546	0.438333			0.206521
racR	M9 + glucose 0.2% + casamino acids 0.05% + H2O2 10uM	0.0648903	1.02251	-0.137129			0.0234502
racR	M9 + glucose 0.2% + casamino acids 0.05% + ethanol 3%	0.0241048	-0.0751546	1.44396			0.0508334
racR	M9 + glucose 0.2% + H2O2 10uM + ethanol 3%	0.0303288	-0.027395	1.05546			0.0251909
racR	M9 + glucose 0.2% + casamino acids 0.05%	0.0226944	1.67331	-0.316819			0.0567251
racR	M9 + glucose 0.2% + NaCl 300 mM + casamino acids 0.05% + ethanol 3%	0.0593332	0.319154	-0.832459	2.72241		0.147871	0.338172	0.0199563	0.766299		0.310225
racR	M9 + glucose 0.2% + NaCl 300 mM + casamino acids 0.05% + H2O2 10uM	0.0484339	0.394772	0.18597	0.705487		0.0623908	0.350004	0.574405	0.121353		0.0505848
racR	M9 + glucose 0.2% + NaCl 300 mM + H2O2 10uM + ethanol 3%	0.0624291	0.742274	-0.948619	1.51619		0.0847373	0.499498	-0.00926446	0.473593		0.117444
racR	M9 + glucose 0.2% + casamino acids 0.05% + H2O2 10uM + ethanol 3%	0.0538261	-0.293744	0.182094	1.69032		0.0703368	-0.108281	0.154246	1.08461		0.229612
racR	M9 + glucose 0.2% + NaCl 300 mM + casamino acids 0.05% + H2O2 10uM + ethanol 3%	0.0470904	-1.329	-1.87922	2.20252	3.18713	0.148241	0.380615	0.014848	-0.0269892	0.738049	0.307248
corA	M9 + glucose 0.2% + NaCl 300 mM + casamino acids 0.05%	0.0453599	0.171389	0.513803			0.0389118
corA	M9 + glucose 0.2% + NaCl 300 mM + H2O2 10uM	0.134699	0.853082	0.027597			0.0760095
corA	M9 + glucose 0.2% + NaCl 300 mM + ethanol 3%	0.105277	0.277782	0.227399			0.235498
corA	M9 + glucose 0.2% + casamino acids 0.05% + H2O2 10uM	0.104574	1.2067	-0.325366			0.0660982
corA	M9 + glucose 0.2% + casamino acids 0.05% + ethanol 3%	0.12562	0.227356	1.14616			0.218594
corA	M9 + glucose 0.2% + H2O2 10uM + ethanol 3%	0.0938088	0.0959934	0.93541			0.102612
corA	M9 + glucose 0.2% + casamino acids 0.05%	0.0412028	1.94714	-0.331798			0.0553675
corA	M9 + glucose 0.2% + NaCl 300 mM + casamino acids 0.05% + ethanol 3%	0.152042	-0.170065	-0.0841495	1.36639		0.226402	0.552182	0.312867	0.16804		0.6678
corA	M9 + glucose 0.2% + NaCl 300 mM + casamino acids 0.05% + H2O2 10uM	0.106694	-0.645917	0.484846	0.340249		0.0416348	0.637564	0.429063	-0.0690172		0.0877369
corA	M9 + glucose 0.2% + NaCl 300 mM + H2O2 10uM + ethanol 3%	0.120424	0.0602062	-0.136725	0.665169		0.0522191	1.3234	0.00638135	-0.435866		0.280411
corA	M9 + glucose 0.2% + casamino acids 0.05% + H2O2 10uM + ethanol 3%	0.0939991	0.272352	-0.646159	2.25012		0.189811	0.248235	-0.00649057	0.871006		0.256652
corA	M9 + glucose 0.2% + NaCl 300 mM + casamino acids 0.05% + H2O2 10uM + ethanol 3%	0.179626	2.42816	0.191075	-1.14121	0.520573	0.194529	0.387789	0.310559	0.00165939	0.223079	0.910819
cspD	M9 + glucose 0.2% + NaCl 300 mM + casamino acids 0.05%	0.0524113	0.177739	1.11694			0.0556329
cspD	M9 + glucose 0.2% + NaCl 300 mM + H2O2 10uM	0.0727229	0.881808	-0.0762312			0.0716175
cspD	M9 + glucose 0.2% + NaCl 300 mM + ethanol 3%	0.0830642	1.9023	-0.805464			0.0739692
cspD	M9 + glucose 0.2% + casamino acids 0.05% + H2O2 10uM	0.120715	0.917119	0.102601			0.059283
cspD	M9 + glucose 0.2% + casamino acids 0.05% + ethanol 3%	0.0976931	1.09547	0.00328119			0.0976191
cspD	M9 + glucose 0.2% + H2O2 10uM + ethanol 3%	0.0586888	0.305942	0.812017			0.0445716
cspD	M9 + glucose 0.2% + casamino acids 0.05%	0.0658012	0.978958	-0.0984458			0.0359466
cspD	M9 + glucose 0.2% + NaCl 300 mM + casamino acids 0.05% + ethanol 3%	0.10391	0.122091	0.232215	0.494169		0.0381221	0.135329	0.944811	0.0144732		0.211951
cspD	M9 + glucose 0.2% + NaCl 300 mM + casamino acids 0.05% + H2O2 10uM	0.0905768	0.336788	1.32187	-0.598485		0.0527785	0.0955057	0.899887	0.0837204		0.117201
cspD	M9 + glucose 0.2% + NaCl 300 mM + H2O2 10uM + ethanol 3%	0.0957004	0.453792	-0.564828	0.947298		0.0376065	1.64862	0.0404233	-0.743128		0.139014
cspD	M9 + glucose 0.2% + casamino acids 0.05% + H2O2 10uM + ethanol 3%	0.160185	1.63849	-0.602586	0.051137		0.152642	1.01269	0.0381823	-0.0177026		0.248807
cspD	M9 + glucose 0.2% + NaCl 300 mM + casamino acids 0.05% + H2O2 10uM + ethanol 3%	0.238363	0.84498	1.60388	-0.90676	-0.583429	0.0772307	0.135367	0.914419	-0.0661134	0.0334434	0.270079
fes	M9 + glucose 0.2% + NaCl 300 mM + casamino acids 0.05%	0.187737	0.745796	0.515874			0.135591
fes	M9 + glucose 0.2% + NaCl 300 mM + H2O2 10uM	0.237753	0.523182	0.182607			0.126888
fes	M9 + glucose 0.2% + NaCl 300 mM + ethanol 3%	0.178517	0.272365	0.326152			0.488418
fes	M9 + glucose 0.2% + casamino acids 0.05% + H2O2 10uM	0.22565	1.04785	-0.07994			0.057635
fes	M9 + glucose 0.2% + casamino acids 0.05% + ethanol 3%	0.229405	0.508652	0.51095			0.187025
fes	M9 + glucose 0.2% + H2O2 10uM + ethanol 3%	0.181065	0.0697099	1.00653			0.163612
fes	M9 + glucose 0.2% + casamino acids 0.05%	0.25093	1.49775	0.574134			0.0840676
fes	M9 + glucose 0.2% + NaCl 300 mM + casamino acids 0.05% + ethanol 3%	0.264529	0.271292	0.393581	0.0742106		0.432796	0.436758	0.510844	0.114569		0.186992
fes	M9 + glucose 0.2% + NaCl 300 mM + casamino acids 0.05% + H2O2 10uM	0.22245	1.19879	0.456538	-0.163145		0.0825533	0.457963	0.396364	0.174151		0.175123
fes	M9 + glucose 0.2% + NaCl 300 mM + H2O2 10uM + ethanol 3%	0.21291	0.382886	0.114258	0.278368		0.282351	0.477101	0.0371546	0.37588		0.25763
fes	M9 + glucose 0.2% + casamino acids 0.05% + H2O2 10uM + ethanol 3%	0.133234	0.915644	-1.71523	1.49583		0.134369	0.51192	-0.0201712	0.518266		0.127443
fes	M9 + glucose 0.2% + NaCl 300 mM + casamino acids 0.05% + H2O2 10uM + ethanol 3%	0.245434	0.331328	0.992525	-1.72693	0.904168	0.206025	0.416766	0.238029	0.31905	0.129345	0.216544
tonB	M9 + glucose 0.2% + NaCl 300 mM + casamino acids 0.05%	0.173373	1.42322	0.244352			0.11403
tonB	M9 + glucose 0.2% + NaCl 300 mM + H2O2 10uM	0.321948	0.87756	-0.00236412			0.0601158
tonB	M9 + glucose 0.2% + NaCl 300 mM + ethanol 3%	0.0829374	1.07009	0.0959196			0.091914
tonB	M9 + glucose 0.2% + casamino acids 0.05% + H2O2 10uM	0.123422	0.882488	0.0756601			0.0637088
tonB	M9 + glucose 0.2% + casamino acids 0.05% + ethanol 3%	0.144002	0.981102	-0.235577			0.1227
tonB	M9 + glucose 0.2% + H2O2 10uM + ethanol 3%	0.118482	-0.137401	1.14931			0.0332108
tonB	M9 + glucose 0.2% + casamino acids 0.05%	0.1677	1.17539	0.16834			0.0853345
tonB	M9 + glucose 0.2% + NaCl 300 mM + casamino acids 0.05% + ethanol 3%	0.069466	3.20356	0.262041	-1.25763		0.114609	0.627995	0.524584	-0.0123145		0.245338
tonB	M9 + glucose 0.2% + NaCl 300 mM + casamino acids 0.05% + H2O2 10uM	0.0581347	1.7455	0.891046	-1.21026		0.0489819	0.49174	0.273352	0.371696		0.137428
tonB	M9 + glucose 0.2% + NaCl 300 mM + H2O2 10uM + ethanol 3%	0.0612973	1.35527	-1.30216	1.29507		0.111496	0.949038	0.0442678	0.00366657		0.27077
tonB	M9 + glucose 0.2% + casamino acids 0.05% + H2O2 10uM + ethanol 3%	0.0653876	1.39413	-1.27733	0.444221		0.110706	1.07052	-0.00886773	-0.163816		0.257166
tonB	M9 + glucose 0.2% + NaCl 300 mM + casamino acids 0.05% + H2O2 10uM + ethanol 3%	0.124289	2.40032	0.976489	-2.69317	0.786306	0.0508251	0.571165	0.28203	0.332656	-0.0935678	0.165136
uspF	M9 + glucose 0.2% + NaCl 300 mM + casamino acids 0.05%	0.0638095	0.730623	0.59946			0.0951802
uspF	M9 + glucose 0.2% + NaCl 300 mM + H2O2 10uM	0.077607	0.767557	0.176044			0.0285067
uspF	M9 + glucose 0.2% + NaCl 300 mM + ethanol 3%	0.0456322	0.921882	-0.095816			0.187981
uspF	M9 + glucose 0.2% + casamino acids 0.05% + H2O2 10uM	0.126257	0.563897	0.45773			0.0525861
uspF	M9 + glucose 0.2% + casamino acids 0.05% + ethanol 3%	0.088456	0.176912	0.734222			0.108718
uspF	M9 + glucose 0.2% + H2O2 10uM + ethanol 3%	0.067669	0.0907527	0.971788			0.106311
uspF	M9 + glucose 0.2% + casamino acids 0.05%	0.211784	1.24486	-0.13606			0.112209
uspF	M9 + glucose 0.2% + NaCl 300 mM + casamino acids 0.05% + ethanol 3%	0.0957292	0.385676	-0.039367	0.571573		0.0716386	0.159366	0.163216	0.705123		0.138573
uspF	M9 + glucose 0.2% + NaCl 300 mM + casamino acids 0.05% + H2O2 10uM	0.0909568	-0.0166344	0.895897	0.0590804		0.112602	0.440687	0.350606	0.270978		0.178659
uspF	M9 + glucose 0.2% + NaCl 300 mM + H2O2 10uM + ethanol 3%	0.141694	-1.40931	0.0523409	2.0794		0.0826313	0.837067	0.159493	-0.0607683		0.490925
uspF	M9 + glucose 0.2% + casamino acids 0.05% + H2O2 10uM + ethanol 3%	0.0826787	0.256333	0.276761	0.0566299		0.0556806	0.184252	0.0963306	0.717819		0.362126
uspF	M9 + glucose 0.2% + NaCl 300 mM + casamino acids 0.05% + H2O2 10uM + ethanol 3%	0.127007	-0.775673	0.637053	-0.763153	1.87152	0.0939118	0.219197	0.146371	0.0740528	0.556817	0.307427
asd	M9 + glucose 0.2% + NaCl 300 mM + casamino acids 0.05%	0.0712517	0.173995	0.745691			0.0381213
asd	M9 + glucose 0.2% + NaCl 300 mM + H2O2 10uM	0.127128	0.364133	0.300784			0.113561
asd	M9 + glucose 0.2% + NaCl 300 mM + ethanol 3%	0.133737	0.805746	-0.229364			0.193833
asd	M9 + glucose 0.2% + casamino acids 0.05% + H2O2 10uM	0.33443	0.652604	-0.0527323			0.192371
asd	M9 + glucose 0.2% + casamino acids 0.05% + ethanol 3%	0.207859	0.368965	0.143011			0.117757
asd	M9 + glucose 0.2% + H2O2 10uM + ethanol 3%	0.163118	0.115967	0.703425			0.107202
asd	M9 + glucose 0.2% + casamino acids 0.05%	0.0508702	0.525926	-0.0429022			0.0848502
asd	M9 + glucose 0.2% + NaCl 300 mM + casamino acids 0.05% + ethanol 3%	0.20191	-0.179825	0.236806	0.386645		0.0960702	0.0899825	0.484708	0.201573		0.601047
asd	M9 + glucose 0.2% + NaCl 300 mM + casamino acids 0.05% + H2O2 10uM	0.114345	-0.126102	0.806169	0.058804		0.0831176	0.147183	0.646563	0.0182527		0.125256
asd	M9 + glucose 0.2% + NaCl 300 mM + H2O2 10uM + ethanol 3%	0.110452	-0.0724516	0.0671488	0.505049		0.213379	0.0656064	0.317019	0.434552		0.594858
asd	M9 + glucose 0.2% + casamino acids 0.05% + H2O2 10uM + ethanol 3%	0.0919957	0.560099	-0.0579638	0.0545456		0.0672985	0.630119	-0.0215163	0.224297		0.486803
asd	M9 + glucose 0.2% + NaCl 300 mM + casamino acids 0.05% + H2O2 10uM + ethanol 3%	0.0669667	-0.231068	1.1728	-0.623637	0.685575	0.0934497	0.132555	0.542565	-0.00565956	0.185296	0.625027
cirA	M9 + glucose 0.2% + NaCl 300 mM + casamino acids 0.05%	0.182395	-0.949272	1.11917			0.083273
cirA	M9 + glucose 0.2% + NaCl 300 mM + H2O2 10uM	0.174861	0.776174	0.152684			0.0647514
cirA	M9 + glucose 0.2% + NaCl 300 mM + ethanol 3%	0.152229	0.549468	0.30737			0.292586
cirA	M9 + glucose 0.2% + casamino acids 0.05% + H2O2 10uM	0.442756	1.28918	-0.443439			0.0562304
cirA	M9 + glucose 0.2% + casamino acids 0.05% + ethanol 3%	0.313151	1.02833	-0.545062			0.24354
cirA	M9 + glucose 0.2% + H2O2 10uM + ethanol 3%	0.346494	0.332546	0.700183			0.134057
cirA	M9 + glucose 0.2% + casamino acids 0.05%	0.301299	1.11679	1.49778			0.0503262
cirA	M9 + glucose 0.2% + NaCl 300 mM + casamino acids 0.05% + ethanol 3%	0.151559	-0.259766	0.743512	-0.315766		0.210683	0.390322	0.824774	-0.153552		0.471398
cirA	M9 + glucose 0.2% + NaCl 300 mM + casamino acids 0.05% + H2O2 10uM	0.188402	0.922413	0.435883	-0.151745		0.129765	-0.303114	1.32596	-0.208263		0.64434
cirA	M9 + glucose 0.2% + NaCl 300 mM + H2O2 10uM + ethanol 3%	0.213994	1.44992	-0.415244	0.206961		0.164176	0.537828	0.124359	0.294928		0.402616
cirA	M9 + glucose 0.2% + casamino acids 0.05% + H2O2 10uM + ethanol 3%	0.212688	0.609038	0.0155549	-0.344894		0.192859	2.32694	-0.717804	-0.88916		1.10284
cirA	M9 + glucose 0.2% + NaCl 300 mM + casamino acids 0.05% + H2O2 10uM + ethanol 3%	0.177984	3.19138	0.526613	-1.35995	-0.116986	0.198597	0.532118	1.28919	-0.516278	-0.162055	0.617635
cld	M9 + glucose 0.2% + NaCl 300 mM + casamino acids 0.05%	0.0764476	1.6913	0.108042			0.124593
cld	M9 + glucose 0.2% + NaCl 300 mM + H2O2 10uM	0.100427	0.293693	0.436155			0.0594546
cld	M9 + glucose 0.2% + NaCl 300 mM + ethanol 3%	0.0985667	-0.580431	1.22757			0.057135
cld	M9 + glucose 0.2% + casamino acids 0.05% + H2O2 10uM	0.0591699	0.719762	0.45352			0.0915922
cld	M9 + glucose 0.2% + casamino acids 0.05% + ethanol 3%	0.0484972	-0.249566	1.98122			0.148318
cld	M9 + glucose 0.2% + H2O2 10uM + ethanol 3%	0.0602383	-0.0747548	1.15047			0.0312111
cld	M9 + glucose 0.2% + casamino acids 0.05%	0.118948	1.36572	-0.0510304			0.0784474
cld	M9 + glucose 0.2% + NaCl 300 mM + casamino acids 0.05% + ethanol 3%	0.174435	-0.195844	0.129692	0.874588		0.168346	0.537626	0.0241818	0.601529		0.232828
cld	M9 + glucose 0.2% + NaCl 300 mM + casamino acids 0.05% + H2O2 10uM	0.0671835	-0.896192	0.274461	1.13092		0.071739	0.529461	0.0539249	0.515541		0.143054
cld	M9 + glucose 0.2% + NaCl 300 mM + H2O2 10uM + ethanol 3%	0.05396	-1.70272	0.838666	1.0117		0.159484	-0.152283	-0.093059	1.21592		0.386843
cld	M9 + glucose 0.2% + casamino acids 0.05% + H2O2 10uM + ethanol 3%	0.0519082	0.312827	-0.0136675	0.583698		0.0525762	-0.129997	0.221744	1.03967		0.0907705
cld	M9 + glucose 0.2% + NaCl 300 mM + casamino acids 0.05% + H2O2 10uM + ethanol 3%	0.0953103	-5.03241	-0.675323	3.07352	2.36372	0.322253	0.199651	0.125803	-0.118906	0.853958	0.203348
fecI	M9 + glucose 0.2% + NaCl 300 mM + casamino acids 0.05%	0.164277	0.876854	0.452137			0.107765
fecI	M9 + glucose 0.2% + NaCl 300 mM + H2O2 10uM	0.177094	0.647195	0.165837			0.0736079
fecI	M9 + glucose 0.2% + NaCl 300 mM + ethanol 3%	0.20795	0.394083	0.230905			0.455618
fecI	M9 + glucose 0.2% + casamino acids 0.05% + H2O2 10uM	0.167831	0.915355	0.147058			0.0838954
fecI	M9 + glucose 0.2% + casamino acids 0.05% + ethanol 3%	0.250381	0.100251	0.799972			0.220542
fecI	M9 + glucose 0.2% + H2O2 10uM + ethanol 3%	0.223155	-0.0519108	1.11688			0.154626
fecI	M9 + glucose 0.2% + casamino acids 0.05%	0.285477	0.914109	0.0236873			0.0408879
fecI	M9 + glucose 0.2% + NaCl 300 mM + casamino acids 0.05% + ethanol 3%	0.145368	0.454155	-0.126253	0.471851		0.275518	0.51796	0.158935	0.346151		0.224356
fecI	M9 + glucose 0.2% + NaCl 300 mM + casamino acids 0.05% + H2O2 10uM	0.106717	0.491069	0.43808	0.0975284		0.036441	0.639449	0.339828	0.0549811		0.109121
fecI	M9 + glucose 0.2% + NaCl 300 mM + H2O2 10uM + ethanol 3%	0.218535	0.526281	-0.185341	0.400968		0.286141	0.671519	-0.00055625	0.29845		0.296933
fecI	M9 + glucose 0.2% + casamino acids 0.05% + H2O2 10uM + ethanol 3%	0.217873	-0.186502	0.612192	0.299535		0.180956	0.145898	-0.0767935	0.912735		0.235118
fecI	M9 + glucose 0.2% + NaCl 300 mM + casamino acids 0.05% + H2O2 10uM + ethanol 3%	0.209689	0.657321	0.598109	-0.877547	0.536333	0.215886	0.671856	0.115566	-0.0199394	0.317746	0.212471
hdeD	M9 + glucose 0.2% + NaCl 300 mM + casamino acids 0.05%	0.0904456	0.556985	0.722497			0.0752406
hdeD	M9 + glucose 0.2% + NaCl 300 mM + H2O2 10uM	0.208755	0.701864	0.10854			0.153772
hdeD	M9 + glucose 0.2% + NaCl 300 mM + ethanol 3%	0.189717	0.0955733	0.539703			0.243173
hdeD	M9 + glucose 0.2% + casamino acids 0.05% + H2O2 10uM	0.197297	0.842156	0.144511			0.0852429
hdeD	M9 + glucose 0.2% + casamino acids 0.05% + ethanol 3%	0.180004	0.0475229	0.723056			0.128109
hdeD	M9 + glucose 0.2% + H2O2 10uM + ethanol 3%	0.180271	0.0310276	1.03555			0.145733
hdeD	M9 + glucose 0.2% + casamino acids 0.05%	0.227493	0.895611	-0.235257			0.151685
hdeD	M9 + glucose 0.2% + NaCl 300 mM + casamino acids 0.05% + ethanol 3%	0.283219	0.255552	-0.0952712	0.649354		0.111094	0.0553198	0.0599122	0.908675		0.488122
hdeD	M9 + glucose 0.2% + NaCl 300 mM + casamino acids 0.05% + H2O2 10uM	0.161746	-0.156022	0.420522	0.524472		0.0875311	0.204163	0.684609	0.0809174		0.0778492
hdeD	M9 + glucose 0.2% + NaCl 300 mM + H2O2 10uM + ethanol 3%	0.218996	-0.0951806	0.113069	0.284579		0.215061	0.104533	0.0209748	0.848757		0.687698
hdeD	M9 + glucose 0.2% + casamino acids 0.05% + H2O2 10uM + ethanol 3%	0.57932	-0.0623643	0.227929	0.187563		0.131769	0.111044	0.0309524	0.835617		0.723671
hdeD	M9 + glucose 0.2% + NaCl 300 mM + casamino acids 0.05% + H2O2 10uM + ethanol 3%	1.0095	0.0499389	0.0373882	0.0510721	0.0989532	0.377982	0.069571	0.0852689	0.0314107	0.835521	0.963647
hipB	M9 + glucose 0.2% + NaCl 300 mM + casamino acids 0.05%	0.10055	1.03722	0.608357			0.128625
hipB	M9 + glucose 0.2% + NaCl 300 mM + H2O2 10uM	0.0778038	0.520885	0.350741			0.0847749
hipB	M9 + glucose 0.2% + NaCl 300 mM + ethanol 3%	0.114906	-0.14333	1.25404			0.171925
hipB	M9 + glucose 0.2% + casamino acids 0.05% + H2O2 10uM	0.104684	0.846539	0.056134			0.0416636
hipB	M9 + glucose 0.2% + casamino acids 0.05% + ethanol 3%	0.172495	0.135141	0.851015			0.0737035
hipB	M9 + glucose 0.2% + H2O2 10uM + ethanol 3%	0.146024	0.0399641	0.857161			0.0479713
hipB	M9 + glucose 0.2% + casamino acids 0.05%	0.123095	1.09236	0.310863			0.110703
hipB	M9 + glucose 0.2% + NaCl 300 mM + casamino acids 0.05% + ethanol 3%	0.229839	-0.114594	-0.0729793	1.44285		0.142696	0.061373	0.124113	0.855833		0.203825
hipB	M9 + glucose 0.2% + NaCl 300 mM + casamino acids 0.05% + H2O2 10uM	0.523603	0.167063	1.10022	-0.634443		0.0734355	0.452638	0.341915	0.32451		0.293859
hipB	M9 + glucose 0.2% + NaCl 300 mM + H2O2 10uM + ethanol 3%	0.338484	0.280332	0.116479	0.137675		0.138714	-0.131355	0.0464831	1.06262		0.29292
hipB	M9 + glucose 0.2% + casamino acids 0.05% + H2O2 10uM + ethanol 3%	1.16814	0.424413	-0.0482533	-0.254581		0.181785	0.125402	0.0429169	0.798599		0.813062
hipB	M9 + glucose 0.2% + NaCl 300 mM + casamino acids 0.05% + H2O2 10uM + ethanol 3%	0.681269	-0.295433	0.0655797	0.24212	0.521721	0.0797564	0.229245	0.105216	-0.0370639	0.7322	0.504019
ompA	M9 + glucose 0.2% + NaCl 300 mM + casamino acids 0.05%	0.0731408	0.620671	0.527545			0.0581963
ompA	M9 + glucose 0.2% + NaCl 300 mM + H2O2 10uM	0.115253	0.744354	0.138866			0.0528568
ompA	M9 + glucose 0.2% + NaCl 300 mM + ethanol 3%	0.0800565	-0.480127	1.21743			0.099952
ompA	M9 + glucose 0.2% + casamino acids 0.05% + H2O2 10uM	0.0800904	0.949467	0.0746531			0.029982
ompA	M9 + glucose 0.2% + casamino acids 0.05% + ethanol 3%	0.0637821	-0.374134	1.80405			0.172429
ompA	M9 + glucose 0.2% + H2O2 10uM + ethanol 3%	0.0568952	-0.0464446	1.1861			0.055759
ompA	M9 + glucose 0.2% + casamino acids 0.05%	0.117073	1.22292	-0.0884309			0.0393075
ompA	M9 + glucose 0.2% + NaCl 300 mM + casamino acids 0.05% + ethanol 3%	0.119829	-1.68701	0.13936	2.0178		0.0787914	0.33525	-0.0445289	0.868201		0.327605
ompA	M9 + glucose 0.2% + NaCl 300 mM + casamino acids 0.05% + H2O2 10uM	0.151532	-1.3217	0.667255	0.781838		0.109161	0.4813	0.420661	0.119373		0.136962
ompA	M9 + glucose 0.2% + NaCl 300 mM + H2O2 10uM + ethanol 3%	0.0779712	-3.01589	0.669573	2.34263		0.119425	-0.0819091	-0.0186734	1.11707		0.380317
ompA	M9 + glucose 0.2% + casamino acids 0.05% + H2O2 10uM + ethanol 3%	0.179968	0.642369	-0.679354	0.765763		0.0543171	-0.204707	0.349873	1.02922		0.297511
ompA	M9 + glucose 0.2% + NaCl 300 mM + casamino acids 0.05% + H2O2 10uM + ethanol 3%	0.143842	-2.5582	1.01731	-0.71569	2.19604	0.172042	0.121817	-0.0701626	0.125298	0.916371	0.488683
panD	M9 + glucose 0.2% + NaCl 300 mM + casamino acids 0.05%	0.0651711	0.836181	0.423008			0.0464765
panD	M9 + glucose 0.2% + NaCl 300 mM + H2O2 10uM	0.108297	0.605766	0.12424			0.0455624
panD	M9 + glucose 0.2% + NaCl 300 mM + ethanol 3%	0.0622141	0.674799	0.154504			0.181218
panD	M9 + glucose 0.2% + casamino acids 0.05% + H2O2 10uM	0.053488	1.06584	-0.154555			0.0616886
panD	M9 + glucose 0.2% + casamino acids 0.05% + ethanol 3%	0.0789732	0.105179	0.719166			0.148373
panD	M9 + glucose 0.2% + H2O2 10uM + ethanol 3%	0.0608301	-0.19522	1.3244			0.0465315
panD	M9 + glucose 0.2% + casamino acids 0.05%	0.0634481	1.2168	-0.301304			0.0415373
panD	M9 + glucose 0.2% + NaCl 300 mM + casamino acids 0.05% + ethanol 3%	0.135645	-0.657804	0.093344	0.778205		0.0749893	0.203979	0.141037	0.505684		0.426922
panD	M9 + glucose 0.2% + NaCl 300 mM + casamino acids 0.05% + H2O2 10uM	0.138381	-0.302317	0.623696	0.000649071		0.0881055	0.587134	0.273693	0.134211		0.288827
panD	M9 + glucose 0.2% + NaCl 300 mM + H2O2 10uM + ethanol 3%	0.313492	-0.606499	0.428865	0.242876		0.106487	0.942363	0.0432348	0.00281981		0.309276
panD	M9 + glucose 0.2% + casamino acids 0.05% + H2O2 10uM + ethanol 3%	0.21331	0.665115	-0.407889	0.280537		0.0773481	0.2047	-0.180487	0.946352		0.542295
panD	M9 + glucose 0.2% + NaCl 300 mM + casamino acids 0.05% + H2O2 10uM + ethanol 3%	0.42314	0.979896	0.552075	-0.497958	-0.322689	0.263839	0.437098	0.117411	0.00707847	0.380989	0.972715
ribB	M9 + glucose 0.2% + NaCl 300 mM + casamino acids 0.05%	0.0485798	1.00721	0.499829			0.0612343
ribB	M9 + glucose 0.2% + NaCl 300 mM + H2O2 10uM	0.0985572	0.500912	0.327748			0.0575555
ribB	M9 + glucose 0.2% + NaCl 300 mM + ethanol 3%	0.063259	-0.451462	1.46466			0.104574
ribB	M9 + glucose 0.2% + casamino acids 0.05% + H2O2 10uM	0.0802757	0.988825	-0.0105381			0.0286522
ribB	M9 + glucose 0.2% + casamino acids 0.05% + ethanol 3%	0.050479	0.0290535	1.01806			0.0921918
ribB	M9 + glucose 0.2% + H2O2 10uM + ethanol 3%	0.0587229	-0.0057606	1.04261			0.0374833
ribB	M9 + glucose 0.2% + casamino acids 0.05%	0.096119	1.38717	-0.314948			0.0268869
ribB	M9 + glucose 0.2% + NaCl 300 mM + casamino acids 0.05% + ethanol 3%	0.0680908	0.985169	-0.227125	0.286387		0.102261	-0.219115	0.0177385	1.14594		0.152933
ribB	M9 + glucose 0.2% + NaCl 300 mM + casamino acids 0.05% + H2O2 10uM	0.0578402	-1.25708	0.961787	0.963721		0.11323	0.475445	0.175465	0.389424		0.291994
ribB	M9 + glucose 0.2% + NaCl 300 mM + H2O2 10uM + ethanol 3%	0.133154	0.916783	0.175761	-0.393818		0.198799	-0.372441	-0.03584	1.42181		0.0944764
ribB	M9 + glucose 0.2% + casamino acids 0.05% + H2O2 10uM + ethanol 3%	0.133099	0.62845	-0.194348	0.0556419		0.03607	0.0177226	-0.0119253	1.01523		0.304219
ribB	M9 + glucose 0.2% + NaCl 300 mM + casamino acids 0.05% + H2O2 10uM + ethanol 3%	0.260479	-0.694994	-0.357205	1.27084	0.402488	0.258515	-0.217206	0.0404107	-0.0786319	1.23643	0.155515
yedP	M9 + glucose 0.2% + NaCl 300 mM + casamino acids 0.05%	0.0823104	0.492703	0.918689			0.0993641
yedP	M9 + glucose 0.2% + NaCl 300 mM + H2O2 10uM	0.131033	0.840643	0.136371			0.0580641
yedP	M9 + glucose 0.2% + NaCl 300 mM + ethanol 3%	0.0525132	1.22571	-0.301434			0.135249
yedP	M9 + glucose 0.2% + casamino acids 0.05% + H2O2 10uM	0.159285	0.918791	-0.00762455			0.112136
yedP	M9 + glucose 0.2% + casamino acids 0.05% + ethanol 3%	0.348742	0.364422	-0.0646658			0.131204
yedP	M9 + glucose 0.2% + H2O2 10uM + ethanol 3%	0.0846097	0.225274	0.721126			0.0681211
yedP	M9 + glucose 0.2% + casamino acids 0.05%	0.209813	0.223643	0.196962			0.0889849
yedP	M9 + glucose 0.2% + NaCl 300 mM + casamino acids 0.05% + ethanol 3%	0.121913	0.423286	0.160079	0.257672		0.124895	0.263529	0.474553	0.362377		0.28442
yedP	M9 + glucose 0.2% + NaCl 300 mM + casamino acids 0.05% + H2O2 10uM	0.141298	-0.352208	1.09228	0.586936		0.076265	0.338765	0.706948	0.0826528		0.327139
yedP	M9 + glucose 0.2% + NaCl 300 mM + H2O2 10uM + ethanol 3%	0.131117	0.140451	-0.288353	1.47875		0.12779	0.970224	0.117565	-0.134577		0.150573
yedP	M9 + glucose 0.2% + casamino acids 0.05% + H2O2 10uM + ethanol 3%	0.520733	0.401192	0.255208	-0.544985		0.124183	0.510341	0.00419852	0.286176		1.01069
yedP	M9 + glucose 0.2% + NaCl 300 mM + casamino acids 0.05% + H2O2 10uM + ethanol 3%	0.297007	0.233905	0.277247	-0.192907	0.480685	0.0616767	0.280665	0.447337	0.00864358	0.307972	0.449649
dsrA	M9 + glucose 0.2% + NaCl 300 mM + casamino acids 0.05%	0.238604	0.949742	0.606797			0.0718045
dsrA	M9 + glucose 0.2% + NaCl 300 mM + H2O2 10uM	0.139412	0.602635	0.414624			0.0216513
dsrA	M9 + glucose 0.2% + NaCl 300 mM + ethanol 3%	0.0453538	-0.349572	1.6832			0.0883246
dsrA	M9 + glucose 0.2% + casamino acids 0.05% + H2O2 10uM	0.0596489	0.800101	0.237802			0.0167139
dsrA	M9 + glucose 0.2% + casamino acids 0.05% + ethanol 3%	0.081236	0.589582	0.348322			0.163885
dsrA	M9 + glucose 0.2% + H2O2 10uM + ethanol 3%	0.0762588	0.0260112	1.01437			0.104871
dsrA	M9 + glucose 0.2% + casamino acids 0.05%	0.0704975	0.854457	1.21394			0.103685
dsrA	M9 + glucose 0.2% + NaCl 300 mM + casamino acids 0.05% + ethanol 3%	0.0883014	-1.57451	0.27528	3.2737		0.0818649	0.492825	0.356047	0.361777		0.386087
dsrA	M9 + glucose 0.2% + NaCl 300 mM + casamino acids 0.05% + H2O2 10uM	0.0853345	0.70069	0.502225	0.400893		0.0482627	0.531471	0.403305	0.23153		0.292623
dsrA	M9 + glucose 0.2% + NaCl 300 mM + H2O2 10uM + ethanol 3%	0.0789901	0.320359	-0.395032	1.3849		0.0417746	-0.249152	0.0694379	1.26193		0.195401
dsrA	M9 + glucose 0.2% + casamino acids 0.05% + H2O2 10uM + ethanol 3%	0.139517	0.329238	-0.539356	1.13647		0.0439164	0.538527	0.152417	0.324678		0.291344
dsrA	M9 + glucose 0.2% + NaCl 300 mM + casamino acids 0.05% + H2O2 10uM + ethanol 3%	0.0401582	0.445404	0.520619	-1.27467	1.99972	0.076513	0.396895	0.324691	-0.00681186	0.354199	0.39717
nudC	M9 + glucose 0.2% + NaCl 300 mM + casamino acids 0.05%	0.156398	-0.0778859	0.867311			0.063278
nudC	M9 + glucose 0.2% + NaCl 300 mM + H2O2 10uM	0.0854296	1.15966	-0.0582009			0.0758398
nudC	M9 + glucose 0.2% + NaCl 300 mM + ethanol 3%	0.263885	-0.0577246	0.459139			0.183634
nudC	M9 + glucose 0.2% + casamino acids 0.05% + H2O2 10uM	0.228145	1.10076	-0.400265			0.0613346
nudC	M9 + glucose 0.2% + casamino acids 0.05% + ethanol 3%	0.339642	0.126276	0.654108			0.120975
nudC	M9 + glucose 0.2% + H2O2 10uM + ethanol 3%	0.401139	0.0437912	0.647309			0.157733
nudC	M9 + glucose 0.2% + casamino acids 0.05%	0.0958705	1.23035	0.794139			0.0823539
nudC	M9 + glucose 0.2% + NaCl 300 mM + casamino acids 0.05% + ethanol 3%	0.180699	-0.16688	0.040018	1.10895		0.14454	0.0646846	0.186749	0.547541		0.232907
nudC	M9 + glucose 0.2% + NaCl 300 mM + casamino acids 0.05% + H2O2 10uM	0.139798	1.28684	0.726031	-0.529151		0.0603914	0.047497	1.15353	-0.283782		0.143317
nudC	M9 + glucose 0.2% + NaCl 300 mM + H2O2 10uM + ethanol 3%	0.181193	1.57042	-1.03333	0.689188		0.133558	0.166814	0.106794	0.525194		0.393941
nudC	M9 + glucose 0.2% + casamino acids 0.05% + H2O2 10uM + ethanol 3%	0.185792	0.435104	-0.276266	0.875794		0.139338	0.0977813	0.00700367	0.660395		0.523166
nudC	M9 + glucose 0.2% + NaCl 300 mM + casamino acids 0.05% + H2O2 10uM + ethanol 3%	0.110045	-0.0563982	-0.0913135	0.258757	1.18973	0.0519647	0.161175	0.12019	0.0476098	0.571096	0.278142
rimJ	M9 + glucose 0.2% + NaCl 300 mM + casamino acids 0.05%	0.31347	0.520768	0.608283			0.0160035
rimJ	M9 + glucose 0.2% + NaCl 300 mM + H2O2 10uM	0.102715	0.112819	0.465124			0.077304
rimJ	M9 + glucose 0.2% + NaCl 300 mM + ethanol 3%	0.153055	-0.23924	0.747755			0.0611451
rimJ	M9 + glucose 0.2% + casamino acids 0.05% + H2O2 10uM	0.165457	0.785459	-0.184104			0.0474296
rimJ	M9 + glucose 0.2% + casamino acids 0.05% + ethanol 3%	0.149583	0.490763	0.0174873			0.117675
rimJ	M9 + glucose 0.2% + H2O2 10uM + ethanol 3%	0.103596	-0.0453784	0.983363			0.112469
rimJ	M9 + glucose 0.2% + casamino acids 0.05%	0.485411	1.31383	1.16433			0.0862853
rimJ	M9 + glucose 0.2% + NaCl 300 mM + casamino acids 0.05% + ethanol 3%	0.260923	-1.57516	0.586315	1.17135		0.125269	0.315007	0.428624	0.0913504		0.201883
rimJ	M9 + glucose 0.2% + NaCl 300 mM + casamino acids 0.05% + H2O2 10uM	0.209189	-0.197915	0.390893	0.823622		0.0258473	0.42124	0.54182	-0.0290388		0.117091
rimJ	M9 + glucose 0.2% + NaCl 300 mM + H2O2 10uM + ethanol 3%	0.175712	0.402593	-0.212459	0.660881		0.0759713	0.202861	0.0724964	0.579047		0.186312
rimJ	M9 + glucose 0.2% + casamino acids 0.05% + H2O2 10uM + ethanol 3%	0.157346	0.672811	-0.62231	0.548922		0.0423391	0.606257	-0.0179343	0.172127		0.136016
rimJ	M9 + glucose 0.2% + NaCl 300 mM + casamino acids 0.05% + H2O2 10uM + ethanol 3%	0.267291	-0.429358	0.0668038	0.202216	1.05302	0.0358746	0.312766	0.446257	0.0252877	0.114321	0.279474
rmf	M9 + glucose 0.2% + NaCl 300 mM + casamino acids 0.05%	0.0465608	0.392317	0.753308			0.0311699
rmf	M9 + glucose 0.2% + NaCl 300 mM + H2O2 10uM	0.14303	0.96835	0.0326211			0.0521997
rmf	M9 + glucose 0.2% + NaCl 300 mM + ethanol 3%	0.117164	0.464518	0.171133			0.210416
rmf	M9 + glucose 0.2% + casamino acids 0.05% + H2O2 10uM	0.0665177	0.984419	-0.0238535			0.0222826
rmf	M9 + glucose 0.2% + casamino acids 0.05% + ethanol 3%	0.11805	0.693556	0.14037			0.203324
rmf	M9 + glucose 0.2% + H2O2 10uM + ethanol 3%	0.0607602	-0.0166297	1.02841			0.0535471
rmf	M9 + glucose 0.2% + casamino acids 0.05%	0.0723213	0.528773	0.0565326			0.0419143
rmf	M9 + glucose 0.2% + NaCl 300 mM + casamino acids 0.05% + ethanol 3%	0.0498424	0.0892649	0.155533	0.400251		0.0469087	0.335945	0.346986	0.0957341		0.0482481
rmf	M9 + glucose 0.2% + NaCl 300 mM + casamino acids 0.05% + H2O2 10uM	0.0542764	0.197689	0.720841	0.153028		0.0203948	0.371266	0.621009	0.00110613		0.100654
rmf	M9 + glucose 0.2% + NaCl 300 mM + H2O2 10uM + ethanol 3%	0.0704398	0.929686	-0.151861	-0.120495		0.0695097	0.735114	0.015604	0.162644		0.507318
rmf	M9 + glucose 0.2% + casamino acids 0.05% + H2O2 10uM + ethanol 3%	0.0689152	0.613671	0.217334	-0.117741		0.0651643	0.862964	-0.0150029	0.143491		0.403878
rmf	M9 + glucose 0.2% + NaCl 300 mM + casamino acids 0.05% + H2O2 10uM + ethanol 3%	0.0748547	0.458402	-0.0750435	0.211429	0.00682441	0.0628349	0.355991	0.513788	-0.0246853	0.0897564	0.198141
rplN	M9 + glucose 0.2% + NaCl 300 mM + casamino acids 0.05%	0.0622516	-0.252949	1.27303			0.0772254
rplN	M9 + glucose 0.2% + NaCl 300 mM + H2O2 10uM	0.101845	0.771585	0.155313			0.0438541
rplN	M9 + glucose 0.2% + NaCl 300 mM + ethanol 3%	0.0682884	0.206489	0.807909			0.0916284
rplN	M9 + glucose 0.2% + casamino acids 0.05% + H2O2 10uM	0.0646395	0.88641	0.0788711			0.0336969
rplN	M9 + glucose 0.2% + casamino acids 0.05% + ethanol 3%	0.0574797	0.250285	0.752493			0.13902
rplN	M9 + glucose 0.2% + H2O2 10uM + ethanol 3%	0.0402941	0.0700236	0.883526			0.0378061
rplN	M9 + glucose 0.2% + casamino acids 0.05%	0.0400739	1.10723	0.443737			0.0950011
rplN	M9 + glucose 0.2% + NaCl 300 mM + casamino acids 0.05% + ethanol 3%	0.066392	-0.946159	-0.25795	3.13146		0.151028	-0.00623189	0.264217	0.800825		0.279523
rplN	M9 + glucose 0.2% + NaCl 300 mM + casamino acids 0.05% + H2O2 10uM	0.0724417	0.716396	0.801141	-0.298869		0.0261809	-0.230263	1.11525	0.113572		0.109882
rplN	M9 + glucose 0.2% + NaCl 300 mM + H2O2 10uM + ethanol 3%	0.0507905	0.919474	-0.384349	0.571817		0.0833437	0.174801	0.0686494	0.73909		0.112325
rplN	M9 + glucose 0.2% + casamino acids 0.05% + H2O2 10uM + ethanol 3%	0.0403014	0.663606	-0.911467	1.17251		0.0607718	0.243137	0.0251036	0.725851		0.172515
rplN	M9 + glucose 0.2% + NaCl 300 mM + casamino acids 0.05% + H2O2 10uM + ethanol 3%	0.0911677	0.588182	-0.0139901	-0.342229	1.30428	0.183702	-0.0068702	0.24891	0.00771183	0.800453	0.260417
rplY	M9 + glucose 0.2% + NaCl 300 mM + casamino acids 0.05%	0.0432292	0.691172	0.59209			0.0532943
rplY	M9 + glucose 0.2% + NaCl 300 mM + H2O2 10uM	0.0653983	0.342877	0.430384			0.0488745
rplY	M9 + glucose 0.2% + NaCl 300 mM + ethanol 3%	0.0623123	0.484502	0.399495			0.144812
rplY	M9 + glucose 0.2% + casamino acids 0.05% + H2O2 10uM	0.0977849	0.695703	0.496621			0.0487601
rplY	M9 + glucose 0.2% + casamino acids 0.05% + ethanol 3%	0.0781839	0.123538	1.17514			0.236105
rplY	M9 + glucose 0.2% + H2O2 10uM + ethanol 3%	0.0444577	0.0298535	0.90856			0.0341507
rplY	M9 + glucose 0.2% + casamino acids 0.05%	0.105414	1.57158	-0.00416196			0.0952677
rplY	M9 + glucose 0.2% + NaCl 300 mM + casamino acids 0.05% + ethanol 3%	0.0575408	-0.810948	0.0734148	2.15919		0.197483	0.289228	0.206545	0.592216		0.283094
rplY	M9 + glucose 0.2% + NaCl 300 mM + casamino acids 0.05% + H2O2 10uM	0.064479	1.03188	0.356421	0.0573679		0.0320039	0.374515	0.354298	0.291232		0.179309
rplY	M9 + glucose 0.2% + NaCl 300 mM + H2O2 10uM + ethanol 3%	0.0569261	1.18759	-0.507314	0.437882		0.102935	0.321802	0.293285	0.311672		0.317623
rplY	M9 + glucose 0.2% + casamino acids 0.05% + H2O2 10uM + ethanol 3%	0.037291	0.574565	-1.31804	1.87747		0.153741	0.369772	0.00875598	0.65017		0.392487
rplY	M9 + glucose 0.2% + NaCl 300 mM + casamino acids 0.05% + H2O2 10uM + ethanol 3%	0.120213	-0.132941	0.178621	-0.283553	1.5166	0.185495	0.283166	0.247416	-0.227495	0.773536	0.228171
rpsJ	M9 + glucose 0.2% + NaCl 300 mM + casamino acids 0.05%	0.0583059	0.549655	0.690745			0.0285123
rpsJ	M9 + glucose 0.2% + NaCl 300 mM + H2O2 10uM	0.101791	0.96652	0.0993879			0.0856418
rpsJ	M9 + glucose 0.2% + NaCl 300 mM + ethanol 3%	0.0679857	-0.519989	0.867162			0.0806439
rpsJ	M9 + glucose 0.2% + casamino acids 0.05% + H2O2 10uM	0.073395	1.25067	-0.278806			0.0576561
rpsJ	M9 + glucose 0.2% + casamino acids 0.05% + ethanol 3%	0.0390031	0.185458	1.003			0.108669
rpsJ	M9 + glucose 0.2% + H2O2 10uM + ethanol 3%	0.0781821	-0.0928189	1.09942			0.0503898
rpsJ	M9 + glucose 0.2% + casamino acids 0.05%	0.0198099	1.20936	0.290248			0.0636461
rpsJ	M9 + glucose 0.2% + NaCl 300 mM + casamino acids 0.05% + ethanol 3%	0.0559281	-1.30044	-0.119988	1.97746		0.0970326	0.314707	0.0636904	0.527088		0.323073
rpsJ	M9 + glucose 0.2% + NaCl 300 mM + casamino acids 0.05% + H2O2 10uM	0.0352315	0.804253	0.608648	-0.14722		0.0242886	0.517412	0.539222	0.0123509		0.0978197
rpsJ	M9 + glucose 0.2% + NaCl 300 mM + H2O2 10uM + ethanol 3%	0.0468963	-0.132866	-0.093874	0.703336		0.0832953	0.393615	0.939361	-0.0487811		0.692129
rpsJ	M9 + glucose 0.2% + casamino acids 0.05% + H2O2 10uM + ethanol 3%	0.0431895	2.04361	-2.87068	1.15928		0.0415225	0.114486	0.0573791	0.932113		0.0853621
rpsJ	M9 + glucose 0.2% + NaCl 300 mM + casamino acids 0.05% + H2O2 10uM + ethanol 3%	0.0806232	-1.46303	2.34143	-3.56451	2.2337	0.0360008	0.324388	0.0146616	0.327199	0.333042	0.26475
rpsO	M9 + glucose 0.2% + NaCl 300 mM + casamino acids 0.05%	0.156632	0.275513	0.867102			0.157095
rpsO	M9 + glucose 0.2% + NaCl 300 mM + H2O2 10uM	0.117998	0.991961	0.0328748			0.0596091
rpsO	M9 + glucose 0.2% + NaCl 300 mM + ethanol 3%	0.127585	0.0797848	0.652515			0.0823371
rpsO	M9 + glucose 0.2% + casamino acids 0.05% + H2O2 10uM	0.0439724	0.664265	0.257691			0.0273737
rpsO	M9 + glucose 0.2% + casamino acids 0.05% + ethanol 3%	0.0918519	0.196881	0.709045			0.100165
rpsO	M9 + glucose 0.2% + H2O2 10uM + ethanol 3%	0.0757186	0.234164	0.625409			0.0334859
rpsO	M9 + glucose 0.2% + casamino acids 0.05%	0.101872	1.14047	0.369613			0.0983737
rpsO	M9 + glucose 0.2% + NaCl 300 mM + casamino acids 0.05% + ethanol 3%	0.0777884	-0.176988	0.014895	1.25933		0.176117	0.0357159	0.19184	0.676531		0.221658
rpsO	M9 + glucose 0.2% + NaCl 300 mM + casamino acids 0.05% + H2O2 10uM	0.0738221	0.454173	0.936777	-0.407314		0.0130672	0.192425	0.589814	0.214969		0.0450954
rpsO	M9 + glucose 0.2% + NaCl 300 mM + H2O2 10uM + ethanol 3%	0.0767611	0.534097	0.00507325	0.255769		0.0935286	0.115282	0.200209	0.551857		0.227789
rpsO	M9 + glucose 0.2% + casamino acids 0.05% + H2O2 10uM + ethanol 3%	0.0433133	0.55787	-0.447798	0.730124		0.0383579	0.191529	0.0494108	0.671781		0.0805182
rpsO	M9 + glucose 0.2% + NaCl 300 mM + casamino acids 0.05% + H2O2 10uM + ethanol 3%	0.0823028	0.833027	0.392543	-0.505451	0.312019	0.15104	0.0391008	0.263901	0.0575714	0.583639	0.196604
rrlA	M9 + glucose 0.2% + NaCl 300 mM + casamino acids 0.05%	0.281464	0.6751	0.525315			0.0387587
rrlA	M9 + glucose 0.2% + NaCl 300 mM + H2O2 10uM	0.35116	0.338563	0.375768			0.0920805
rrlA	M9 + glucose 0.2% + NaCl 300 mM + ethanol 3%	0.214725	0.41881	0.628906			0.268214
rrlA	M9 + glucose 0.2% + casamino acids 0.05% + H2O2 10uM	0.46814	2.19216	-0.788715			0.0983859
rrlA	M9 + glucose 0.2% + casamino acids 0.05% + ethanol 3%	0.457323	0.719346	1.06245			0.352981
rrlA	M9 + glucose 0.2% + H2O2 10uM + ethanol 3%	0.370404	0.156068	1.35047			0.157687
rrlA	M9 + glucose 0.2% + casamino acids 0.05%	0.352005	0.954142	0.0367305			0.112041
rrlA	M9 + glucose 0.2% + NaCl 300 mM + casamino acids 0.05% + ethanol 3%	0.18597	1.16807	-1.55389	7.44742		0.320743	0.585033	0.31447	0.39561		1.04022
rrlA	M9 + glucose 0.2% + NaCl 300 mM + casamino acids 0.05% + H2O2 10uM	0.186183	1.93205	3.45788	-2.58635		0.127112	0.681975	0.603915	-0.100902		0.989852
rrlA	M9 + glucose 0.2% + NaCl 300 mM + H2O2 10uM + ethanol 3%	0.162593	0.461852	-0.340236	2.2082		0.0968122	0.530014	0.0516036	0.541106		0.668956
rrlA	M9 + glucose 0.2% + casamino acids 0.05% + H2O2 10uM + ethanol 3%	0.208399	2.814	-2.5228	2.33236		0.237377	0.455553	0.352054	0.499942		0.791147
rrlA	M9 + glucose 0.2% + NaCl 300 mM + casamino acids 0.05% + H2O2 10uM + ethanol 3%	0.165082	-0.272624	1.16072	-1.30322	3.1378	0.206114	0.468417	0.378108	0.0730544	0.226135	0.711378
rrnB	M9 + glucose 0.2% + NaCl 300 mM + casamino acids 0.05%	0.0299517	-1.19487	0.938779			0.0545746
rrnB	M9 + glucose 0.2% + NaCl 300 mM + H2O2 10uM	0.0658748	0.92075	0.052545			0.042105
rrnB	M9 + glucose 0.2% + NaCl 300 mM + ethanol 3%	0.0429344	0.50484	0.367684			0.0707528
rrnB	M9 + glucose 0.2% + casamino acids 0.05% + H2O2 10uM	0.142438	1.02221	-0.0606708			0.0189467
rrnB	M9 + glucose 0.2% + casamino acids 0.05% + ethanol 3%	0.0485719	1.28908	-1.99125			0.156969
rrnB	M9 + glucose 0.2% + H2O2 10uM + ethanol 3%	0.0841275	-0.0391111	1.06628			0.0363031
rrnB	M9 + glucose 0.2% + casamino acids 0.05%	0.0287533	2.5312	-0.0270533			0.0718183
rrnB	M9 + glucose 0.2% + NaCl 300 mM + casamino acids 0.05% + ethanol 3%	0.0798244	-0.263486	0.383147	0.595548		0.153997	0.272918	0.027352	0.882806		0.406601
rrnB	M9 + glucose 0.2% + NaCl 300 mM + casamino acids 0.05% + H2O2 10uM	0.0558922	0.404297	0.55961	-0.0245052		0.00642458	-0.362142	1.01543	0.128558		0.445039
rrnB	M9 + glucose 0.2% + NaCl 300 mM + H2O2 10uM + ethanol 3%	0.089842	0.797872	0.0254139	0.172358		0.0718961	0.618776	-0.00860528	0.38636		0.0741622
rrnB	M9 + glucose 0.2% + casamino acids 0.05% + H2O2 10uM + ethanol 3%	0.0734021	0.886089	-0.950754	0.282517		0.0499629	0.542596	0.0158795	0.405259		0.131293
rrnB	M9 + glucose 0.2% + NaCl 300 mM + casamino acids 0.05% + H2O2 10uM + ethanol 3%	0.11285	-2.21409	0.699633	-0.0144143	0.956315	0.126113	0.418988	0.121648	-0.12733	0.829686	0.299723
rrnH	M9 + glucose 0.2% + NaCl 300 mM + casamino acids 0.05%	0.0622391	-0.496668	0.738118			0.0337081
rrnH	M9 + glucose 0.2% + NaCl 300 mM + H2O2 10uM	0.15998	0.906337	0.00600007			0.0423413
rrnH	M9 + glucose 0.2% + NaCl 300 mM + ethanol 3%	0.06755	0.498382	0.345048			0.0645821
rrnH	M9 + glucose 0.2% + casamino acids 0.05% + H2O2 10uM	0.115924	1.24385	-0.618934			0.0146533
rrnH	M9 + glucose 0.2% + casamino acids 0.05% + ethanol 3%	0.0401355	1.23498	-2.16241			0.0761306
rrnH	M9 + glucose 0.2% + H2O2 10uM + ethanol 3%	0.0731956	0.198097	0.738675			0.0427145
rrnH	M9 + glucose 0.2% + casamino acids 0.05%	0.0370154	2.54077	0.398487			0.0530309
rrnH	M9 + glucose 0.2% + NaCl 300 mM + casamino acids 0.05% + ethanol 3%	0.0649039	-4.29916	0.590338	2.78755		0.0844792	0.72153	0.148985	0.0899752		0.672908
rrnH	M9 + glucose 0.2% + NaCl 300 mM + casamino acids 0.05% + H2O2 10uM	0.0443755	-1.55233	1.03245	-0.228385		0.0243569	0.23101	0.798509	-0.197059		0.215584
rrnH	M9 + glucose 0.2% + NaCl 300 mM + H2O2 10uM + ethanol 3%	0.0575909	-0.32513	-0.214072	1.27287		0.0773542	0.498006	0.0782548	0.342458		0.139046
rrnH	M9 + glucose 0.2% + casamino acids 0.05% + H2O2 10uM + ethanol 3%	0.0636159	1.15318	-1.52628	0.254849		0.0419035	-0.136243	0.492211	0.646163		0.832966
rrnH	M9 + glucose 0.2% + NaCl 300 mM + casamino acids 0.05% + H2O2 10uM + ethanol 3%	0.133889	-4.32662	0.49567	-0.270623	3.45305	0.0954416	0.300113	-0.012266	-0.0953627	0.936417	0.590147
rsd	M9 + glucose 0.2% + NaCl 300 mM + casamino acids 0.05%	0.0499954	0.021106	1.19111			0.0523143
rsd	M9 + glucose 0.2% + NaCl 300 mM + H2O2 10uM	0.0536143	1.11538	-0.00795082			0.0655319
rsd	M9 + glucose 0.2% + NaCl 300 mM + ethanol 3%	0.0470439	-0.121313	1.28926			0.0595361
rsd	M9 + glucose 0.2% + casamino acids 0.05% + H2O2 10uM	0.0394424	1.11916	-0.140303			0.0182234
rsd	M9 + glucose 0.2% + casamino acids 0.05% + ethanol 3%	0.0654652	0.801292	-0.395409			0.0442731
rsd	M9 + glucose 0.2% + H2O2 10uM + ethanol 3%	0.0657205	0.0542921	0.955646			0.0277318
rsd	M9 + glucose 0.2% + casamino acids 0.05%	0.0505062	0.868134	0.35932			0.0737836
rsd	M9 + glucose 0.2% + NaCl 300 mM + casamino acids 0.05% + ethanol 3%	0.085069	-0.387296	0.822487	0.347241		0.110027	0.00312621	1.01178	-0.0553039		0.240474
rsd	M9 + glucose 0.2% + NaCl 300 mM + casamino acids 0.05% + H2O2 10uM	0.0553664	0.695222	0.870959	-0.241743		0.015914	-0.0443006	1.20359	-0.113269		0.0686906
rsd	M9 + glucose 0.2% + NaCl 300 mM + H2O2 10uM + ethanol 3%	0.0625887	0.779995	-0.706775	1.33148		0.0736455	-0.133996	0.0630863	1.08993		0.218511
rsd	M9 + glucose 0.2% + casamino acids 0.05% + H2O2 10uM + ethanol 3%	0.0323916	0.74351	-0.244542	-0.0212617		0.0198155	1.02108	-0.0852179	-0.0593948		0.491958
rsd	M9 + glucose 0.2% + NaCl 300 mM + casamino acids 0.05% + H2O2 10uM + ethanol 3%	0.15673	1.22714	0.90434	-1.09198	-0.279384	0.0569035	-0.0316788	1.09706	-0.0894271	0.030303	0.441645
yajG	M9 + glucose 0.2% + NaCl 300 mM + casamino acids 0.05%	0.047065	-0.112679	0.834592			0.130375
yajG	M9 + glucose 0.2% + NaCl 300 mM + H2O2 10uM	0.112702	0.297189	0.415467			0.0604431
yajG	M9 + glucose 0.2% + NaCl 300 mM + ethanol 3%	0.0472548	-0.813321	1.27621			0.0610719
yajG	M9 + glucose 0.2% + casamino acids 0.05% + H2O2 10uM	0.0924963	1.1881	-0.305758			0.0302152
yajG	M9 + glucose 0.2% + casamino acids 0.05% + ethanol 3%	0.0505648	-0.544995	2.25715			0.24446
yajG	M9 + glucose 0.2% + H2O2 10uM + ethanol 3%	0.0591124	-0.115561	1.12746			0.0300904
yajG	M9 + glucose 0.2% + casamino acids 0.05%	0.0337657	1.27269	0.0388597			0.0448304
yajG	M9 + glucose 0.2% + NaCl 300 mM + casamino acids 0.05% + ethanol 3%	0.0930102	0.596153	-0.527099	1.37285		0.110553	0.54331	0.743792	-0.321366		0.242279
yajG	M9 + glucose 0.2% + NaCl 300 mM + casamino acids 0.05% + H2O2 10uM	0.113875	0.588361	0.0798722	0.432034		0.057863	0.252503	0.860098	-0.132594		0.343957
yajG	M9 + glucose 0.2% + NaCl 300 mM + H2O2 10uM + ethanol 3%	0.0900724	1.76157	-0.306446	-0.329182		0.0921952	-0.270596	-0.115093	1.3046		0.451744
yajG	M9 + glucose 0.2% + casamino acids 0.05% + H2O2 10uM + ethanol 3%	0.0618451	0.0336112	0.0893189	0.769904		0.0722677	0.383442	-0.0136602	0.768927		0.457507
yajG	M9 + glucose 0.2% + NaCl 300 mM + casamino acids 0.05% + H2O2 10uM + ethanol 3%	0.143127	4.6754	-0.549528	-0.602242	-0.983199	0.161793	0.31356	0.761208	-0.0837278	0.0352634	0.676906
ypeA	M9 + glucose 0.2% + NaCl 300 mM + casamino acids 0.05%	0.118733	0.404406	0.680269			0.0348013
ypeA	M9 + glucose 0.2% + NaCl 300 mM + H2O2 10uM	0.0918231	0.107942	0.537601			0.0922111
ypeA	M9 + glucose 0.2% + NaCl 300 mM + ethanol 3%	0.05337	-1.1318	1.89291			0.11488
ypeA	M9 + glucose 0.2% + casamino acids 0.05% + H2O2 10uM	0.0849867	1.00367	0.0146341			0.0359549
ypeA	M9 + glucose 0.2% + casamino acids 0.05% + ethanol 3%	0.0395558	-0.0303521	1.07141			0.181112
ypeA	M9 + glucose 0.2% + H2O2 10uM + ethanol 3%	0.0515224	-0.197142	1.3254			0.0426635
ypeA	M9 + glucose 0.2% + casamino acids 0.05%	0.0929343	0.962254	0.0770311			0.0891278
ypeA	M9 + glucose 0.2% + NaCl 300 mM + casamino acids 0.05% + ethanol 3%	0.0575419	-0.48056	-0.234003	1.7532		0.0885794	-0.32165	-0.0119275	1.31721		0.154193
ypeA	M9 + glucose 0.2% + NaCl 300 mM + casamino acids 0.05% + H2O2 10uM	0.0418188	0.132665	0.569817	0.344436		0.0222367	0.0975234	0.95484	0.046269		0.109485
ypeA	M9 + glucose 0.2% + NaCl 300 mM + H2O2 10uM + ethanol 3%	0.0715767	-1.39119	0.348609	1.5699		0.0600952	-0.105833	-0.210373	1.44326		0.317165
ypeA	M9 + glucose 0.2% + casamino acids 0.05% + H2O2 10uM + ethanol 3%	0.100584	0.156491	0.228139	0.345226		0.0561878	0.077304	-0.147478	1.19553		0.278014
ypeA	M9 + glucose 0.2% + NaCl 300 mM + casamino acids 0.05% + H2O2 10uM + ethanol 3%	0.0945006	-2.44512	-0.284188	1.24247	1.82496	0.106788	-0.25376	0.0241021	-0.168572	1.48664	0.189382
fliY	M9 + glucose 0.2% + NaCl 300 mM + casamino acids 0.05%	0.215321	0.0503021	0.801756			0.0644137
fliY	M9 + glucose 0.2% + NaCl 300 mM + H2O2 10uM	0.0756041	0.524794	0.270574			0.0536594
fliY	M9 + glucose 0.2% + NaCl 300 mM + ethanol 3%	0.0648226	-0.00329849	1.01026			0.154847
fliY	M9 + glucose 0.2% + casamino acids 0.05% + H2O2 10uM	0.0669006	1.00357	-0.0947565			0.0307158
fliY	M9 + glucose 0.2% + casamino acids 0.05% + ethanol 3%	0.0620554	0.610169	0.133358			0.0661861
fliY	M9 + glucose 0.2% + H2O2 10uM + ethanol 3%	0.0691967	-0.455769	1.48046			0.0899223
fliY	M9 + glucose 0.2% + casamino acids 0.05%	0.218218	1.16103	-0.378602			0.318827
fliY	M9 + glucose 0.2% + NaCl 300 mM + casamino acids 0.05% + ethanol 3%	0.0722064	0.220122	0.510416	-0.0699484		0.169886	0.0607472	0.623561	0.222002		0.361475
fliY	M9 + glucose 0.2% + NaCl 300 mM + casamino acids 0.05% + H2O2 10uM	0.0443023	-0.363441	0.728521	0.279796		0.0312064	0.094691	0.898343	-0.0697558		0.208991
fliY	M9 + glucose 0.2% + NaCl 300 mM + H2O2 10uM + ethanol 3%	0.12664	1.15509	0.0779382	-0.256894		0.090814	0.0317735	-0.394019	1.43267		0.284881
fliY	M9 + glucose 0.2% + casamino acids 0.05% + H2O2 10uM + ethanol 3%	0.0545383	0.79061	0.0037488	-0.172038		0.0548268	0.78641	-0.116343	0.237395		0.36466
fliY	M9 + glucose 0.2% + NaCl 300 mM + casamino acids 0.05% + H2O2 10uM + ethanol 3%	0.145235	1.23978	0.872554	-0.880191	-0.372399	0.1253	0.128681	0.731366	-0.161152	0.251743	0.452037
gmk	M9 + glucose 0.2% + NaCl 300 mM + casamino acids 0.05%	0.155285	0.56874	0.613301			0.0583517
gmk	M9 + glucose 0.2% + NaCl 300 mM + H2O2 10uM	0.0818823	0.476824	0.359705			0.0672813
gmk	M9 + glucose 0.2% + NaCl 300 mM + ethanol 3%	0.0513297	-0.0216952	0.991225			0.0538651
gmk	M9 + glucose 0.2% + casamino acids 0.05% + H2O2 10uM	0.0939202	0.970594	0.0778486			0.0105383
gmk	M9 + glucose 0.2% + casamino acids 0.05% + ethanol 3%	0.0745902	-0.0676987	1.20492			0.0945626
gmk	M9 + glucose 0.2% + H2O2 10uM + ethanol 3%	0.0423944	-0.201816	1.34507			0.0524395
gmk	M9 + glucose 0.2% + casamino acids 0.05%	0.131096	1.1051	-0.281675			0.0690657
gmk	M9 + glucose 0.2% + NaCl 300 mM + casamino acids 0.05% + ethanol 3%	0.0433614	1.36598	-0.55804	0.468022		0.0852042	0.127332	-0.0585191	0.983289		0.107956
gmk	M9 + glucose 0.2% + NaCl 300 mM + casamino acids 0.05% + H2O2 10uM	0.100083	-0.538809	0.696996	0.63877		0.0918434	0.359291	0.389559	0.216485		0.0994578
gmk	M9 + glucose 0.2% + NaCl 300 mM + H2O2 10uM + ethanol 3%	0.0956845	-0.533705	0.654931	0.479127		0.158124	0.100506	-0.146658	1.14945		0.378441
gmk	M9 + glucose 0.2% + casamino acids 0.05% + H2O2 10uM + ethanol 3%	0.14088	0.304545	0.415815	-0.0508563		0.040833	-0.0907092	-0.220478	1.46684		0.359467
gmk	M9 + glucose 0.2% + NaCl 300 mM + casamino acids 0.05% + H2O2 10uM + ethanol 3%	0.130345	-1.37024	-0.44446	1.49152	0.99083	0.191856	0.187501	-0.0425206	-0.150137	1.14217	0.081597
ihfB	M9 + glucose 0.2% + NaCl 300 mM + casamino acids 0.05%	0.0891192	0.444504	0.958064			0.0258829
ihfB	M9 + glucose 0.2% + NaCl 300 mM + H2O2 10uM	0.130182	0.69699	0.204692			0.029523
ihfB	M9 + glucose 0.2% + NaCl 300 mM + ethanol 3%	0.0492959	-0.175239	1.19198			0.071715
ihfB	M9 + glucose 0.2% + casamino acids 0.05% + H2O2 10uM	0.0835686	1.20723	-0.332495			0.0481367
ihfB	M9 + glucose 0.2% + casamino acids 0.05% + ethanol 3%	0.0773933	-0.17064	1.58471			0.0627445
ihfB	M9 + glucose 0.2% + H2O2 10uM + ethanol 3%	0.113141	-0.0603465	1.14902			0.0474782
ihfB	M9 + glucose 0.2% + casamino acids 0.05%	0.136121	1.36169	0.149616			0.0602797
ihfB	M9 + glucose 0.2% + NaCl 300 mM + casamino acids 0.05% + ethanol 3%	0.124761	0.0905166	0.133203	0.803184		0.22273	0.0319561	-0.206145	1.28147		0.280927
ihfB	M9 + glucose 0.2% + NaCl 300 mM + casamino acids 0.05% + H2O2 10uM	0.181405	-0.612579	0.281447	1.39239		0.101919	0.346551	0.935581	-0.134206		0.163642
ihfB	M9 + glucose 0.2% + NaCl 300 mM + H2O2 10uM + ethanol 3%	0.108969	-1.05484	1.16022	0.448484		0.180605	-0.167084	-0.0848895	1.30996		0.180715
ihfB	M9 + glucose 0.2% + casamino acids 0.05% + H2O2 10uM + ethanol 3%	0.184157	0.157972	0.702396	-0.222155		0.0811677	-0.257691	-0.0396565	1.47345		0.381502
ihfB	M9 + glucose 0.2% + NaCl 300 mM + casamino acids 0.05% + H2O2 10uM + ethanol 3%	0.120879	-1.92321	0.13749	1.77094	0.714818	0.195062	-0.0720753	-0.164816	-0.185878	1.45876	0.592038
ompC	M9 + glucose 0.2% + NaCl 300 mM + casamino acids 0.05%	0.10368	0.784742	0.677993			0.0256165
ompC	M9 + glucose 0.2% + NaCl 300 mM + H2O2 10uM	0.193581	0.419424	0.481234			0.182682
ompC	M9 + glucose 0.2% + NaCl 300 mM + ethanol 3%	0.0408419	1.14948	-0.865343			0.128906
ompC	M9 + glucose 0.2% + casamino acids 0.05% + H2O2 10uM	0.0910695	0.473267	0.982857			0.0480366
ompC	M9 + glucose 0.2% + casamino acids 0.05% + ethanol 3%	0.0857357	-0.256333	3.12611			0.35455
ompC	M9 + glucose 0.2% + H2O2 10uM + ethanol 3%	0.0521745	-0.201468	1.47371			0.0621074
ompC	M9 + glucose 0.2% + casamino acids 0.05%	0.102092	1.67628	0.64763			0.127613
ompC	M9 + glucose 0.2% + NaCl 300 mM + casamino acids 0.05% + ethanol 3%	0.0712389	1.31881	-0.334148	0.385925		0.0995217	0.764459	0.146522	0.350042		0.151277
ompC	M9 + glucose 0.2% + NaCl 300 mM + casamino acids 0.05% + H2O2 10uM	0.062358	0.634882	0.118191	1.12136		0.0863119	0.394513	0.240274	0.52394		0.36726
ompC	M9 + glucose 0.2% + NaCl 300 mM + H2O2 10uM + ethanol 3%	0.0838208	1.262	0.380303	-2.80598		0.163041	0.552935	0.384595	-0.00549338		0.161892
ompC	M9 + glucose 0.2% + casamino acids 0.05% + H2O2 10uM + ethanol 3%	0.0734142	0.180165	-0.255115	1.2616		0.0795048	-0.0110417	-0.0326443	1.14789		0.426
ompC	M9 + glucose 0.2% + NaCl 300 mM + casamino acids 0.05% + H2O2 10uM + ethanol 3%	0.0621069	1.37403	0.544186	-0.0823862	-3.91062	0.198446	0.522958	-0.0733275	0.315044	-0.0631845	0.452703
rpoE	M9 + glucose 0.2% + NaCl 300 mM + casamino acids 0.05%	0.119791	0.100476	1.0701			0.0602514
rpoE	M9 + glucose 0.2% + NaCl 300 mM + H2O2 10uM	0.12125	0.604622	0.30549			0.0242092
rpoE	M9 + glucose 0.2% + NaCl 300 mM + ethanol 3%	0.0874837	1.50624	-0.690838			0.170793
rpoE	M9 + glucose 0.2% + casamino acids 0.05% + H2O2 10uM	0.0886507	0.980929	0.0888618			0.0282212
rpoE	M9 + glucose 0.2% + casamino acids 0.05% + ethanol 3%	0.0803691	-0.318412	1.84604			0.0889835
rpoE	M9 + glucose 0.2% + H2O2 10uM + ethanol 3%	0.0915971	-0.220844	1.39897			0.112299
rpoE	M9 + glucose 0.2% + casamino acids 0.05%	0.0998046	1.32771	-0.237894			0.0694053
rpoE	M9 + glucose 0.2% + NaCl 300 mM + casamino acids 0.05% + ethanol 3%	0.133188	0.948852	-0.423272	0.843826		0.154488	0.275461	-0.12802	1.01363		0.3108
rpoE	M9 + glucose 0.2% + NaCl 300 mM + casamino acids 0.05% + H2O2 10uM	0.0709891	-0.832711	0.953936	1.02398		0.13451	0.0687013	0.90805	0.0876736		0.177638
rpoE	M9 + glucose 0.2% + NaCl 300 mM + H2O2 10uM + ethanol 3%	0.0844988	0.152354	0.126966	0.748893		0.177626	0.412712	0.0108563	0.591263		0.137148
rpoE	M9 + glucose 0.2% + casamino acids 0.05% + H2O2 10uM + ethanol 3%	0.164757	0.491352	0.223572	-0.00879107		0.0839961	-0.390473	-0.098802	1.72115		0.341741
rpoE	M9 + glucose 0.2% + NaCl 300 mM + casamino acids 0.05% + H2O2 10uM + ethanol 3%	0.137845	-0.294808	-1.57535	2.3666	1.47257	0.202028	0.12496	-0.245488	-0.117098	1.38565	0.388604
rpoH	M9 + glucose 0.2% + NaCl 300 mM + casamino acids 0.05%	0.123433	0.592256	0.67781			0.0220903
rpoH	M9 + glucose 0.2% + NaCl 300 mM + H2O2 10uM	0.0556027	0.853128	0.066783			0.0557997
rpoH	M9 + glucose 0.2% + NaCl 300 mM + ethanol 3%	0.060389	-0.256922	1.2905			0.0524725
rpoH	M9 + glucose 0.2% + casamino acids 0.05% + H2O2 10uM	0.0460148	0.937649	-0.135138			0.0546814
rpoH	M9 + glucose 0.2% + casamino acids 0.05% + ethanol 3%	0.0571153	0.0679573	0.989005			0.108934
rpoH	M9 + glucose 0.2% + H2O2 10uM + ethanol 3%	0.0610277	0.0651114	0.885317			0.0260252
rpoH	M9 + glucose 0.2% + casamino acids 0.05%	0.0867328	1.51397	-0.276575			0.0392844
rpoH	M9 + glucose 0.2% + NaCl 300 mM + casamino acids 0.05% + ethanol 3%	0.0614424	1.27241	-0.0520397	0.0345735		0.105672	-0.090183	0.0590032	1.04121		0.127958
rpoH	M9 + glucose 0.2% + NaCl 300 mM + casamino acids 0.05% + H2O2 10uM	0.116102	-1.33966	0.580739	1.38338		0.114583	0.462805	0.476168	0.0699956		0.23139
rpoH	M9 + glucose 0.2% + NaCl 300 mM + H2O2 10uM + ethanol 3%	0.137638	0.176002	0.365538	0.372005		0.194944	-0.247301	0.0549746	1.16173		0.162552
rpoH	M9 + glucose 0.2% + casamino acids 0.05% + H2O2 10uM + ethanol 3%	0.0727115	-0.293576	1.46272	-0.388213		0.209425	0.0102845	0.0637378	0.899582		0.315207
rpoH	M9 + glucose 0.2% + NaCl 300 mM + casamino acids 0.05% + H2O2 10uM + ethanol 3%	0.112027	-0.246038	-1.53822	3.07557	-0.0747402	0.201604	-0.0293018	0.0530853	0.0170124	0.957811	0.221752
trpL	M9 + glucose 0.2% + NaCl 300 mM + casamino acids 0.05%	0.0920555	0.470435	0.98239			0.107417
trpL	M9 + glucose 0.2% + NaCl 300 mM + H2O2 10uM	0.088778	0.789616	0.0489644			0.0285629
trpL	M9 + glucose 0.2% + NaCl 300 mM + ethanol 3%	0.0903967	3.46519	-0.829315			0.386516
trpL	M9 + glucose 0.2% + casamino acids 0.05% + H2O2 10uM	0.185607	0.787867	0.438305			0.051431
trpL	M9 + glucose 0.2% + casamino acids 0.05% + ethanol 3%	0.0775923	0.702005	1.15985			0.214561
trpL	M9 + glucose 0.2% + H2O2 10uM + ethanol 3%	0.0391607	-0.319915	1.33044			0.0441382
trpL	M9 + glucose 0.2% + casamino acids 0.05%	0.12304	2.54585	0.760639			0.0457295
trpL	M9 + glucose 0.2% + NaCl 300 mM + casamino acids 0.05% + ethanol 3%	0.145641	3.56488	0.375803	-1.00278		0.122801	-0.570394	1.06134	0.0734665		0.164091
trpL	M9 + glucose 0.2% + NaCl 300 mM + casamino acids 0.05% + H2O2 10uM	0.0547237	1.45629	0.513239	0.0636744		0.0883893	0.0577617	0.786601	0.244008		0.123907
trpL	M9 + glucose 0.2% + NaCl 300 mM + H2O2 10uM + ethanol 3%	0.140132	3.4579	-0.483141	-0.7028		0.102332	0.737954	0.605	-0.0171923		0.409559
trpL	M9 + glucose 0.2% + casamino acids 0.05% + H2O2 10uM + ethanol 3%	0.0926638	0.265199	-0.0104999	1.47272		0.108296	0.625321	0.106972	0.253104		0.177903
trpL	M9 + glucose 0.2% + NaCl 300 mM + casamino acids 0.05% + H2O2 10uM + ethanol 3%	0.0918754	0.806111	0.814007	0.103509	-0.468578	0.122198	-0.376051	0.865193	0.16375	-0.0455355	0.158393
Sigma70	M9 + glucose 0.2% + NaCl 300 mM + casamino acids 0.05%	0.0624064	0.18616	0.964823			0.0845653
Sigma70	M9 + glucose 0.2% + NaCl 300 mM + H2O2 10uM	0.131558	0.201645	0.488874			0.0565389
Sigma70	M9 + glucose 0.2% + NaCl 300 mM + ethanol 3%	0.0470591	-0.476357	1.53412			0.0855902
Sigma70	M9 + glucose 0.2% + casamino acids 0.05% + H2O2 10uM	0.0674938	1.4108	-0.537676			0.108123
Sigma70	M9 + glucose 0.2% + casamino acids 0.05% + ethanol 3%	0.0259534	-0.347059	2.22651			0.0858346
Sigma70	M9 + glucose 0.2% + H2O2 10uM + ethanol 3%	0.0316187	-0.0109621	1.04187			0.0304187
Sigma70	M9 + glucose 0.2% + casamino acids 0.05%	0.0305776	1.77732	-0.241476			0.0840979
Sigma70	M9 + glucose 0.2% + NaCl 300 mM + casamino acids 0.05% + ethanol 3%	0.0535448	1.13841	-0.347827	1.03943		0.157525	0.130676	-0.264174	1.34564		0.499732
Sigma70	M9 + glucose 0.2% + NaCl 300 mM + casamino acids 0.05% + H2O2 10uM	0.0707753	-1.58183	0.23418	2.14028		0.107885	-0.0585026	1.19727	-0.127556		0.245046
Sigma70	M9 + glucose 0.2% + NaCl 300 mM + H2O2 10uM + ethanol 3%	0.061774	0.664021	0.0829511	0.109846		0.150742	-0.473411	-0.0100246	1.54363		0.248625
Sigma70	M9 + glucose 0.2% + casamino acids 0.05% + H2O2 10uM + ethanol 3%	0.0548843	0.00495473	0.707619	0.283037		0.0906228	-0.284203	0.14937	1.25295		0.397394
Sigma70	M9 + glucose 0.2% + NaCl 300 mM + casamino acids 0.05% + H2O2 10uM + ethanol 3%	0.117235	-0.948221	0.122187	1.49712	-0.00617288	0.263001	-0.272545	-0.0598722	-0.166853	1.38731	0.592024
sigmaS	M9 + glucose 0.2% + NaCl 300 mM + casamino acids 0.05%	0.0812273	0.450607	0.986184			0.0405761
sigmaS	M9 + glucose 0.2% + NaCl 300 mM + H2O2 10uM	0.142476	0.420278	0.345208			0.0822477
sigmaS	M9 + glucose 0.2% + NaCl 300 mM + ethanol 3%	0.128815	0.0977278	0.81567			0.176302
sigmaS	M9 + glucose 0.2% + casamino acids 0.05% + H2O2 10uM	0.184643	0.931724	-0.010384			0.0455643
sigmaS	M9 + glucose 0.2% + casamino acids 0.05% + ethanol 3%	0.368678	0.13488	0.28624			0.144893
sigmaS	M9 + glucose 0.2% + H2O2 10uM + ethanol 3%	0.167622	-0.067654	1.21936			0.137432
sigmaS	M9 + glucose 0.2% + casamino acids 0.05%	0.0522836	1.10878	-0.394381			0.171221
sigmaS	M9 + glucose 0.2% + NaCl 300 mM + casamino acids 0.05% + ethanol 3%	0.13076	0.399209	-0.0699113	0.44452		0.136348	-0.0682213	0.346805	0.512841		0.157799
sigmaS	M9 + glucose 0.2% + NaCl 300 mM + casamino acids 0.05% + H2O2 10uM	0.130005	0.423717	0.819697	0.274459		0.115506	0.166163	0.819087	0.0314516		0.436628
sigmaS	M9 + glucose 0.2% + NaCl 300 mM + H2O2 10uM + ethanol 3%	0.14634	0.0321715	0.0486261	0.762762		0.119751	0.261815	-0.00888873	0.868619		0.300852
sigmaS	M9 + glucose 0.2% + casamino acids 0.05% + H2O2 10uM + ethanol 3%	0.325447	0.108675	0.211824	0.0653137		0.204641	0.299205	0.00765205	0.632671		0.584833
sigmaS	M9 + glucose 0.2% + NaCl 300 mM + casamino acids 0.05% + H2O2 10uM + ethanol 3%	0.167581	0.13247	-0.0977197	0.47061	0.142168	0.0439863	-0.0998847	0.322569	0.0431214	0.579114	0.169683
crp	M9 + glucose 0.2% + NaCl 300 mM + casamino acids 0.05%	0.155918	0.238663	0.857123			0.0582377
crp	M9 + glucose 0.2% + NaCl 300 mM + H2O2 10uM	0.276465	0.572616	0.168762			0.104437
crp	M9 + glucose 0.2% + NaCl 300 mM + ethanol 3%	0.0824953	0.551751	0.604627			0.136579
crp	M9 + glucose 0.2% + casamino acids 0.05% + H2O2 10uM	0.0759907	0.881484	-0.0809263			0.0580576
crp	M9 + glucose 0.2% + casamino acids 0.05% + ethanol 3%	0.095779	0.934456	-0.200675			0.0876955
crp	M9 + glucose 0.2% + H2O2 10uM + ethanol 3%	0.109505	0.241307	0.629264			0.0474812
crp	M9 + glucose 0.2% + casamino acids 0.05%	0.135548	1.88041	-0.150733			0.115168
crp	M9 + glucose 0.2% + NaCl 300 mM + casamino acids 0.05% + ethanol 3%	0.550595	0.752633	0.207567	-0.240851		0.190002	0.195197	0.801868	0.000484833		0.290304
crp	M9 + glucose 0.2% + NaCl 300 mM + casamino acids 0.05% + H2O2 10uM	0.111674	-0.265736	0.90061	0.438851		0.0102289	0.165363	0.756198	0.0460657		0.0507402
crp	M9 + glucose 0.2% + NaCl 300 mM + H2O2 10uM + ethanol 3%	0.098154	0.102115	0.316053	0.971993		0.177024	0.134976	0.668264	0.163331		0.324945
crp	M9 + glucose 0.2% + casamino acids 0.05% + H2O2 10uM + ethanol 3%	0.0681332	0.885916	0.947496	-1.11758		0.106362	1.00846	-0.0141564	-0.118175		0.0682185
crp	M9 + glucose 0.2% + NaCl 300 mM + casamino acids 0.05% + H2O2 10uM + ethanol 3%	0.307696	-0.402962	0.0516936	1.53842	-0.173578	0.11722	0.224031	0.790475	-0.00582992	-0.0763365	0.427976
